# Supplementary material for: Harmonizing and integrating the NCI Genomic Data Commons through accessible, interactive, and cloud-enabled workflows
Source: PLoS One. 2025 Mar 4;20(3):e0318676. doi: 10.1371/journal.pone.0318676 (PMC11878898; doi:10.1371/journal.pone.0318676)
Supplement: S2 File — (CSV) [file pone.0318676.s002.csv]

	baseMean	log2FoldChange	lfcSE	stat	pvalue	padj
ENSG00000001631	109.661018914684	-1.89983903360361	0.550325081122708	-3.45221233553046	0.000556009991824142	0.0210362233370813
ENSG00000002822	415.597957905651	-3.29128811278208	0.853736888906979	-3.85515508999014	0.000115656285360903	0.00535144758210448
ENSG00000008128	460.573863438808	-3.65911597041474	0.550061074282913	-6.65219944018935	2.88745056728496e-11	5.02710037748324e-09
ENSG00000010404	3287.77890454807	-4.1490078021523	0.514368130178402	-8.06622253348641	7.25065983682405e-16	2.86456837860987e-13
ENSG00000014138	191.433305673732	-1.86957373474707	0.511389199084226	-3.6558725489217	0.000256308680794567	0.0107681094851607
ENSG00000033050	454.96145422614	-2.33153227294591	0.528981367638046	-4.4075886516692	1.04527822098593e-05	0.000633457102416962
ENSG00000042429	294.439494447626	-2.98244699140682	0.635269183868676	-4.69477674525978	2.6689805488728e-06	0.000184093305002664
ENSG00000048342	33.7689778294966	3.03626112356139	0.720481262867928	4.21421247164059	2.50651241942279e-05	0.00138424169743607
ENSG00000055955	204.247259860615	-4.5407343949033	0.66601105178018	-6.81780637538427	9.24411146673993e-12	1.7584354256732e-09
ENSG00000062582	185.088024093159	-7.03017961512881	0.943882517238278	-7.44815110645182	9.46573703047843e-14	2.40079137721171e-11
ENSG00000070669	196.799677743011	-4.8694513718065	0.60035387407632	-8.1109685171907	5.02178667267075e-16	2.10546092659894e-13
ENSG00000070770	690.154814225007	-1.96916535588574	0.464982460371525	-4.23492394597501	2.28629071424221e-05	0.00127982442597798
ENSG00000071794	120.25404544878	-2.1275506027499	0.584486238151693	-3.64003540866557	0.000272600551572694	0.0113827352266452
ENSG00000073578	920.505776545543	-4.41873520210637	0.646097576807094	-6.83911433926594	7.96842687817512e-12	1.54437133759651e-09
ENSG00000073584	576.33591961466	-3.69766627887067	0.512385210018397	-7.21657496464018	5.3313279207553e-13	1.23063821128086e-10
ENSG00000075790	167.79516073986	-5.57594063439005	0.707687661946363	-7.87909827204626	3.29752080311747e-15	1.14820792168213e-12
ENSG00000077454	4015.94057509073	-2.20363952362545	0.413896897185443	-5.32412670549238	1.01439183858886e-07	9.03272718269536e-06
ENSG00000080603	1438.13074736598	-5.25816028601763	0.718694801747381	-7.316263138725	2.54971455437821e-13	6.09085300059837e-11
ENSG00000086506	8981.16283694259	-4.16047514761742	1.05202485244035	-3.95473085827439	7.66208562181292e-05	0.00373895218561816
ENSG00000086848	133.253784047232	-2.05797178762845	0.600420530075236	-3.42755066581513	0.000609052639229245	0.0228328055115431
ENSG00000088766	149.325267599736	-4.23959388819321	0.795580690966076	-5.32893009638665	9.87930088058259e-08	8.86289769828335e-06
ENSG00000090554	526.588331578452	-4.48015746848799	1.06967095948127	-4.18835103335012	2.8098865725783e-05	0.00153527419540023
ENSG00000092098	983.732949122199	-5.61614626704323	0.638632590969466	-8.79401763464298	1.44304912764629e-18	8.60341926759718e-16
ENSG00000092531	784.720612297247	-2.09392127900369	0.619931838555523	-3.37766371845435	0.000731044210454188	0.0268188790349479
ENSG00000095059	534.795136478307	-2.99335914254599	0.603833139158509	-4.957262111711	7.14934971171088e-07	5.62744216388461e-05
ENSG00000099203	316.766906532997	-2.14271408704271	0.592597459351765	-3.61580032655996	0.000299421111599991	0.0123272691717639
ENSG00000099949	709.767942746204	-1.92007297965934	0.496379517947862	-3.86815513177766	0.000109661893365583	0.00509704510701933
ENSG00000099958	47.3719919745334	-2.73754245826593	0.790203062611232	-3.46435313629347	0.000531508273792518	0.0201463209903939
ENSG00000099977	121.663478893521	-9.0775764017444	1.31727399847338	-6.89118316482723	5.53302403688967e-12	1.08257567441773e-09
ENSG00000100031	363.05537871111	-4.96706567993646	0.745669490397781	-6.66121618746498	2.71570818367327e-11	4.76850503635757e-09
ENSG00000100142	148.206217519741	5.48471314730305	0.943496631738106	5.81317724176623	6.12980983206245e-09	6.8440659342332e-07
ENSG00000100288	863.422459965159	-5.91402728832296	0.516335404945233	-11.4538480833989	2.24933654721113e-30	6.60148143227222e-27
ENSG00000100359	738.314363722893	-5.87276338198971	0.754127946662682	-7.78748938821196	6.83537794393678e-15	2.16040006892673e-12
ENSG00000100568	600.614542627764	-1.33201857194679	0.41609676898277	-3.20122305973001	0.00136845551001786	0.0458622349066997
ENSG00000100836	1771.86887544168	-2.62016229178088	0.539870854864723	-4.85331309918077	1.21415768646379e-06	8.97253795349359e-05
ENSG00000100890	455.739954857803	-2.91307879180159	0.535714719624637	-5.43774267364301	5.3959829153626e-08	5.10852871028614e-06
ENSG00000100902	1148.83088461349	-4.25033093420787	0.833805720655214	-5.09750752353667	3.4415474204418e-07	2.8509334760305e-05
ENSG00000100926	383.570202718077	-5.65361171239479	0.748944365283021	-7.54877394699182	4.39374714406751e-14	1.21979920713139e-11
ENSG00000101084	2139.2898613185	-5.84675692969905	0.734311705482105	-7.96222760177903	1.68969296964083e-15	6.42834303116688e-13
ENSG00000102302	18.2472731269662	-3.55605622932428	0.928942033480021	-3.82807118330356	0.000129151407968717	0.00588311868139539
ENSG00000104728	25.2222624871911	-4.14762414208109	1.14149728504813	-3.63349453074365	0.000279608376654726	0.0116516723934984
ENSG00000104835	153.988395685138	-3.4049966986414	0.922906257782603	-3.68942855238876	0.000224758336764655	0.00957974122508935
ENSG00000104889	64.0899308840255	-7.20342931283002	1.24670347427399	-5.777981261362	7.56022259826143e-09	8.35038779885391e-07
ENSG00000105393	1083.30161200674	-2.05473553469134	0.531044631906914	-3.86923322680628	0.000109178167585257	0.00508606865050231
ENSG00000105404	1559.97068599615	-3.46712625921076	0.718624328128275	-4.8246714221897	1.40234260684927e-06	0.000102891880411112
ENSG00000105409	154.845848619697	-3.19662919127571	0.788176866560633	-4.055725722102	4.99788802493623e-05	0.00259940788820987
ENSG00000105501	2514.21911273473	-3.65452227295614	0.84216994028134	-4.33941191457783	1.42864516289648e-05	0.000836441987695546
ENSG00000105583	694.019082899031	-12.5444866373336	1.30595356901042	-9.60561457543937	7.57049366433187e-22	7.40610580190638e-19
ENSG00000105647	237.734592015303	-6.31917354109722	0.975710454023043	-6.47648440686686	9.38843137351788e-11	1.51870814281536e-08
ENSG00000106069	61.5894504818169	-3.56378579923139	0.910206461131147	-3.9153598127644	9.02694834994229e-05	0.0042829013141158
ENSG00000106125	15.0208505907656	-5.18023806383382	1.56203989594079	-3.31632890894497	0.000912084152457254	0.0324184374188267
ENSG00000106246	159.949228496683	-1.96582350849588	0.574606194095814	-3.42116658103424	0.000623531276780472	0.02324832404751
ENSG00000106588	556.506909152022	-5.29195497945228	0.755323921293	-7.00620598695359	2.44867332298465e-12	5.18613863375223e-10
ENSG00000106992	485.890741023213	-2.77607897451582	0.724436877354101	-3.83205088158272	0.000127079447598226	0.00581110893809238
ENSG00000108465	1359.60952734023	-3.083998527607	0.512849764689915	-6.01345411452354	1.81611353754811e-09	2.26122645547809e-07
ENSG00000108774	2787.99199692349	-2.01540564445333	0.564380744865523	-3.57100355174864	0.00035561607221673	0.0141310959141596
ENSG00000108786	15.5392282930491	-3.82326749115612	1.03487826142908	-3.69441279583602	0.000220395513026397	0.00941331688069502
ENSG00000110025	219.924776341325	-4.29736693933942	0.768190320003555	-5.59414357020214	2.21713436246132e-08	2.22189308987343e-06
ENSG00000110801	483.14189200513	-3.21261468769452	0.631476766789385	-5.087463002049	3.62885150115828e-07	2.99295662147051e-05
ENSG00000111325	107.096208097925	-4.01319296475718	0.597642773571108	-6.71503637662522	1.88019309152572e-11	3.38830586599161e-09
ENSG00000111490	66.0555257810537	-2.01230886711229	0.559369145227872	-3.59746132635279	0.000321338255961985	0.0130279227393529
ENSG00000111641	447.126024338325	-6.79618558049137	1.15789547765663	-5.86942924610573	4.37297920841126e-09	5.04710589087646e-07
ENSG00000111642	2524.8173740134	-2.95841729999142	0.43952658959128	-6.73091769656639	1.6859631820437e-11	3.08797821173361e-09
ENSG00000111716	1578.43571288302	-5.72361137194723	0.64898144731346	-8.81937595541573	1.15099377102489e-18	7.3893800099798e-16
ENSG00000111729	305.48854051074	-4.89954388897018	0.635362103844989	-7.71141977042675	1.2442566871099e-14	3.70463904057765e-12
ENSG00000111775	620.239548115085	-2.69485016396236	0.621027040326543	-4.33934432636842	1.42908458762235e-05	0.000836441987695546
ENSG00000111886	74.6563419820218	3.64575069250178	0.796059807658219	4.57974470941642	4.65543816281805e-06	0.000304138645910041
ENSG00000112245	1060.81603689516	-11.2810287292413	1.22327282858567	-9.22200548039983	2.91594553759726e-20	2.41906357216366e-17
ENSG00000112651	111.92645940137	-4.48526315318082	0.578410437851562	-7.75446440738658	8.87171019226492e-15	2.76152142711955e-12
ENSG00000113522	140.5658530466	-4.9944622096458	0.68791977336633	-7.26023935204746	3.86405955111208e-13	9.1245102779364e-11
ENSG00000113712	2207.05049506187	-2.13257435865517	0.535315324522912	-3.9837722944991	6.78298693765393e-05	0.00339182522175312
ENSG00000115274	279.484918528894	-6.25160390526278	0.876578637487756	-7.13182324768906	9.90480176923253e-13	2.23609063238586e-10
ENSG00000115286	271.906394079663	-2.14909241168192	0.482331619922528	-4.45563243817005	8.36462386796295e-06	0.000519162636687102
ENSG00000117151	569.583993639192	-2.60925518598963	0.694733782786187	-3.75576263979185	0.000172814422889085	0.0075225491600444
ENSG00000117862	905.173494464226	-5.0066576977879	0.655065160068611	-7.64299187772939	2.12231383980209e-14	6.14095993308368e-12
ENSG00000118804	72.1742250564373	-4.14470071451338	1.03181597708925	-4.01689914339724	5.89689462446594e-05	0.00300609933411981
ENSG00000118939	58.1883147262569	-3.49340487254151	0.972804987414422	-3.59106390051154	0.000329330871687691	0.0132402611114519
ENSG00000119139	98.1589410334025	-5.35975007061731	0.696376126348243	-7.69663098406825	1.39700588515807e-14	4.10001270066962e-12
ENSG00000119725	353.93105620781	-5.22448984830196	0.66536835132163	-7.85202638196494	4.09368348738069e-15	1.3564618316895e-12
ENSG00000121410	31.9893924216343	-4.10638194870848	0.951603985949421	-4.31522146748	1.59442973571147e-05	0.00092270322508328
ENSG00000121716	1244.62499675582	-2.82846298439952	0.888697684045641	-3.18270547473854	0.00145905948468221	0.0483466420214699
ENSG00000122481	48.970064463757	-3.06235281065206	0.881417112529473	-3.47435143602305	0.000512089849837178	0.019518318877653
ENSG00000122687	98.3057450935531	-6.26493680498227	0.880328447991521	-7.11659019911919	1.10629787208361e-12	2.44384768646084e-10
ENSG00000123297	75.4866512388786	-6.03001606634344	0.954112464622105	-6.32002650623766	2.61518441563406e-10	3.78354567850606e-08
ENSG00000123349	1812.16662307475	-4.12720796351258	0.651118142644349	-6.33864684948109	2.31791849075657e-10	3.40137981957878e-08
ENSG00000124134	40.5758238588565	5.04505596644812	0.852286651244962	5.91943562541857	3.23048252996534e-09	3.81419730434528e-07
ENSG00000124614	3916.06391000891	-7.41669906886761	0.615789496483844	-12.0442117171809	2.0805576900562e-33	1.42476590615049e-29
ENSG00000125510	348.309095670598	-4.04731624282447	1.00437611661807	-4.02968188496214	5.58523857606185e-05	0.00286857853266537
ENSG00000125551	7.45891245688185	6.68698298280758	1.69067331335699	3.95521886456583	7.64646184045531e-05	0.00373895218561816
ENSG00000125780	27.3384928358942	-7.87542725286088	1.79309748378236	-4.39207980831496	1.12271469144669e-05	0.000678383841796495
ENSG00000125971	854.6037640132	-4.67608872479869	0.577566288177453	-8.09619401359866	5.6705360883964e-16	2.32990986800031e-13
ENSG00000126246	683.961844541413	-3.41399606535892	0.763323586506934	-4.4725410372576	7.72955605426947e-06	0.000485614677611352
ENSG00000126264	391.745798887549	-2.33277904956071	0.655729529231473	-3.55753240561665	0.000374354931126573	0.014789899432816
ENSG00000126759	3356.11292332004	-2.91826895828	0.569811012859834	-5.12146815772031	3.03165938304886e-07	2.54213919858595e-05
ENSG00000127311	243.753422530404	-2.30072910376896	0.652305724806544	-3.52707176447255	0.000420182858675305	0.0163799556899914
ENSG00000127540	698.875159637669	-2.62911937089124	0.707350230118251	-3.7168565993846	0.000201716857916677	0.00866960487246908
ENSG00000127774	101.327060183088	-4.59073666361536	0.916869583179773	-5.00696800050269	5.52941150867042e-07	4.42008677175584e-05
ENSG00000128271	617.164037396189	-6.07860870239558	1.03017611862275	-5.90055291761388	3.62285395527692e-09	4.22885861688688e-07
ENSG00000128739	231.9970812579	-2.73973220347695	0.82544472872701	-3.31909830922553	0.000903086298318395	0.0321542546146501
ENSG00000128886	7.59681066335446	-6.03086221492843	1.65346308668773	-3.64741267191494	0.000264894298696541	0.0110834795772337
ENSG00000129007	95.1750654373708	-8.70594302253175	1.41740458271047	-6.1421721989099	8.14005411543134e-10	1.05841311232545e-07
ENSG00000129084	1114.11555709669	-3.67192235063247	0.658306511365857	-5.57783082384215	2.43536327184726e-08	2.40538957003991e-06
ENSG00000129226	4544.78814161436	-10.0703711259007	1.03159071391156	-9.76198311025512	1.63918051718765e-22	1.98090144382959e-19
ENSG00000129559	1176.75797236503	-2.27033946125372	0.690509639954827	-3.2879185602713	0.00100931031752322	0.0350850611898426
ENSG00000130234	11.8704593721133	5.05998224681128	1.58570564467578	3.19099718399871	0.00141782662148819	0.0472088008295839
ENSG00000130429	8855.67702547206	-7.23631843702766	0.711716926883934	-10.1674108956632	2.77178413323781e-24	4.06739523094554e-21
ENSG00000130958	166.470207660695	-2.53378665853068	0.680047155357142	-3.72589847420213	0.000194620732969435	0.00841744913289279
ENSG00000131503	1740.57362651595	-5.43183367188957	0.586496942407793	-9.26148676852402	2.01605104141356e-20	1.80077185194784e-17
ENSG00000131778	343.903927999591	-6.92620437120146	0.898028386803132	-7.71267865580271	1.23204029109585e-14	3.70463904057765e-12
ENSG00000132010	73.5830346619049	-5.51267938924065	1.18750855461507	-4.64222288573541	3.44680749457129e-06	0.000230655417486881
ENSG00000132155	4028.45369721716	-1.55464460666613	0.482575397983751	-3.22155794340448	0.00127495679262894	0.043009379881394
ENSG00000132522	1248.10738715364	-6.09912067163458	0.613808522906166	-9.93652001239312	2.88738213337359e-23	3.7073986592517e-20
ENSG00000132781	92.4361333286549	-3.95687070182542	1.05225522645227	-3.76037163071759	0.000169661120787063	0.00741599588393493
ENSG00000133983	101.832939614643	-4.84339781227221	0.859056735501616	-5.63804183369109	1.71994731148255e-08	1.74923750332166e-06
ENSG00000134072	215.023677277817	-3.75311324226381	0.710350092547748	-5.28346977305635	1.26759786857488e-07	1.11288592358985e-05
ENSG00000134419	4426.25039415272	-3.12927571895089	0.671446135411675	-4.66050149656797	3.15439867156134e-06	0.000212472020683791
ENSG00000134986	49.770696343477	-4.26820755387395	0.835209398205834	-5.11034425982605	3.21572304183877e-07	2.67464834702574e-05
ENSG00000135392	234.350817719983	-1.74673019109611	0.528812135928379	-3.30312047023951	0.00095615301401204	0.0335208319451593
ENSG00000135441	1460.58904882494	-3.908444306211	0.893831000983732	-4.37268823962186	1.22725919301896e-05	0.000739378676286847
ENSG00000135766	940.845916492706	-4.4955471939262	0.632059077426286	-7.11254272659425	1.1392425020374e-12	2.48985084700599e-10
ENSG00000136197	112.697700701625	-7.72998559700221	1.28486352968057	-6.01619192890002	1.78567841133121e-09	2.23688885868221e-07
ENSG00000136371	547.893956147359	-5.78426052049908	0.735352397596992	-7.86597084527238	3.66245838742824e-15	1.25402575185543e-12
ENSG00000136450	990.562494014656	-1.82687714899138	0.496283987069208	-3.68111242069275	0.00023221858065417	0.00985681512594889
ENSG00000137133	71.0525263968696	-5.72232263080252	0.849873426418611	-6.73314690508272	1.66032273686721e-11	3.07294327082883e-09
ENSG00000137411	205.54946605513	-5.58776109885861	0.903778066496061	-6.18266951368084	6.30265732429387e-10	8.51853895199298e-08
ENSG00000137804	95.5983620257809	-3.86350177763909	0.887401396799221	-4.35372514802704	1.33843497505317e-05	0.000792415219812459
ENSG00000138161	7.91204706018083	-6.0848256816179	1.71725293694491	-3.54334853690404	0.000395080180871238	0.0154895557935472
ENSG00000138641	900.323779291209	-5.36560542692482	0.621013001916049	-8.64008548994947	5.61709738161396e-18	2.95999610074662e-15
ENSG00000139180	481.485467666082	-3.1908116957559	0.599337202964399	-5.32390060215474	1.01565419548414e-07	9.03272718269536e-06
ENSG00000139574	27.8095027894158	-7.90840158773411	1.50313500007527	-5.26127166710779	1.43062471470529e-07	1.24537093808921e-05
ENSG00000139637	232.762838085275	-10.9679982667478	1.30688335820814	-8.39248445384295	4.75974962658043e-17	2.22237037110155e-14
ENSG00000140488	46.9345842970165	-8.6557877400428	1.40504155960494	-6.16052079091279	7.25060946213394e-10	9.48767648344457e-08
ENSG00000140987	112.62453278319	4.05133654202254	0.905238585031255	4.47543510519126	7.62558585496093e-06	0.000482030879397899
ENSG00000141086	95.6109657868133	-8.71188964647639	1.34866469367049	-6.45964092287934	1.04951712140931e-10	1.67141703428162e-08
ENSG00000141194	5.17511306880709	6.14677953229517	1.92170263237845	3.19861118402457	0.00138091273012973	0.0462043503709856
ENSG00000142252	104.572419529207	-3.51585883248132	0.628881708995817	-5.5906520768355	2.2621845706013e-08	2.25603494264238e-06
ENSG00000142396	156.223766125557	-2.60603619682587	0.556857384913583	-4.6798987809604	2.87016580854773e-06	0.000196548954569349
ENSG00000142694	32.9905158332815	-8.14760486957997	1.51538767140005	-5.37658120317984	7.5913469950312e-08	7.05686120660276e-06
ENSG00000143543	1686.34659200347	-4.49775478879922	0.607013251928506	-7.40964842943654	1.26634672321707e-13	3.17266183924044e-11
ENSG00000143545	129.816624591394	-3.24304006710636	0.629721292250257	-5.14996095418281	2.6054069293017e-07	2.19366721129402e-05
ENSG00000143570	755.974380062286	-7.91319374478102	0.883794252251027	-8.95366056593612	3.43885088759668e-19	2.35492508782621e-16
ENSG00000143801	46.2852705093419	-2.89218902189996	0.803984334459848	-3.59732011923225	0.000321512696108447	0.0130279227393529
ENSG00000145020	145.682868487357	-5.76107082130184	0.779957619629183	-7.38638956311605	1.50869346665035e-13	3.68983316415056e-11
ENSG00000145029	167.098036045234	-10.4905003483811	1.32824989483461	-7.89798695951511	2.83443795111525e-15	1.02606354785183e-12
ENSG00000145075	9.4302710490881	-6.34535915434259	1.59475408867007	-3.97889505311394	6.92362922403603e-05	0.00344914049675726
ENSG00000145194	34.9994912414526	-5.60802415397774	1.11378584334006	-5.03510094648018	4.77597081677825e-07	3.83271658046455e-05
ENSG00000145216	405.863318517299	-1.55967189367009	0.455182108779509	-3.42647890500809	0.000611461254921353	0.0228813479437236
ENSG00000146963	794.261849422096	-1.76594700844488	0.486330746320001	-3.63116463807307	0.000282145116628741	0.0117098773252946
ENSG00000147168	8996.32060262002	-2.43688674957209	0.501247562215092	-4.8616430946878	1.16415380073924e-06	8.66535350811124e-05
ENSG00000147533	868.075196422339	-2.58030971797529	0.676683849832528	-3.81316876206502	0.000137196361086506	0.00618105711000258
ENSG00000147586	44.1285022088118	-3.25994231469413	0.874123458064158	-3.72938431593361	0.00019194820503894	0.00833696389919659
ENSG00000148824	208.314424809285	-2.3383754527964	0.683916555555579	-3.41909467434492	0.000628298616191236	0.0233836354547695
ENSG00000148832	34.0841121826197	-4.03813920391851	1.08549689811693	-3.72008359574652	0.000199156847456839	0.00859554259275905
ENSG00000149798	304.995336650291	-11.3588374703454	1.38242418513476	-8.21660789248862	2.0934013140402e-16	9.34931230340043e-14
ENSG00000149925	25160.0791349311	-5.62170645134825	0.884736759197898	-6.35410068916418	2.09649483449056e-10	3.13057620043155e-08
ENSG00000151366	355.783178239498	-3.41675734511784	0.844429688935042	-4.04623071629197	5.2048935926464e-05	0.00270023570624565
ENSG00000155957	1276.06151242043	-2.71130654627498	0.828055012792471	-3.27430726749854	0.00105921366742542	0.036695591203352
ENSG00000155974	20.515178399309	2.93702230201887	0.877682860342273	3.34633662650483	0.000818869181891724	0.0294105742531181
ENSG00000156875	519.187279762853	-7.58579051235276	0.660337946271011	-11.4877398083669	1.52037800596905e-30	5.20577429243802e-27
ENSG00000157823	888.750750971202	-2.08476133868244	0.643092016821163	-3.24177766812831	0.00118786653841402	0.0405374255235509
ENSG00000159110	686.908477668512	-4.31377101551344	0.686226329604378	-6.28622194954311	3.25284807310791e-10	4.64072991763395e-08
ENSG00000160408	694.147696896268	-6.24400976755491	1.00954739704393	-6.18495950347462	6.21184144643113e-10	8.45139540897226e-08
ENSG00000160783	846.311971093797	-1.65326701681205	0.489093316205303	-3.38026908574246	0.000724148955010526	0.0266134456739468
ENSG00000161847	1166.63121680041	-1.93690211893504	0.407134299952911	-4.75740343950158	1.96099006800214e-06	0.00013844185552246
ENSG00000161955	974.875220521376	-3.39809619363326	0.565644101955455	-6.00748099712506	1.88427883155364e-09	2.3319653202071e-07
ENSG00000161956	368.760745111113	-2.60888615900847	0.442815741965687	-5.89158404221914	3.82511035153387e-09	4.43972130293287e-07
ENSG00000161958	24.6956322540764	-3.71675619201428	0.902432360839099	-4.1185980836928	3.81184318484723e-05	0.00200796170229491
ENSG00000161960	5818.04460156666	-4.24573537380754	1.1006857156193	-3.85735484122155	0.000114620707262028	0.00531550295709054
ENSG00000161970	1838.48712059798	-4.56866728785973	0.849913956429557	-5.37544683588025	7.63929909370808e-08	7.06944867482608e-06
ENSG00000162032	413.530791380708	-8.42708668355454	0.786322553407113	-10.717086324232	8.46273560203543e-27	1.73858440208216e-23
ENSG00000162300	270.962389783924	-4.12021355478451	0.667515866148705	-6.17245786015016	6.72364520918209e-10	8.91164949531851e-08
ENSG00000162526	77.1774301947545	-9.37702215735274	1.34751020461711	-6.95877636044857	3.43240878054993e-12	6.98172336511066e-10
ENSG00000162892	212.452641014481	-2.47201285290729	0.730149168364709	-3.38562715676823	0.000710157994386574	0.0261929727768003
ENSG00000163050	481.91858721142	-6.49026472946541	0.713167058263505	-9.10062327509714	8.98149069539003e-20	6.83391647578121e-17
ENSG00000163399	4048.05224706137	-1.85873115548479	0.583415198985913	-3.18594914687794	0.00144279955488809	0.0478850954048804
ENSG00000163463	552.421584142601	-3.15415044828816	0.430881419556647	-7.3202285016922	2.47549068851278e-13	5.98311537703606e-11
ENSG00000163611	46.8897420933898	-3.91528510553422	1.03148097425373	-3.79578994015563	0.000147174077486286	0.00657292227799622
ENSG00000163703	202.649594110596	-3.57967682433578	0.679260436015386	-5.26996220379704	1.36451853425396e-07	1.19287952203035e-05
ENSG00000164008	76.5160200366574	-2.18898047750269	0.574238331917723	-3.81197206078595	0.000137862462731754	0.00619747578634827
ENSG00000164707	17.9808693618465	3.96181655610969	1.0684338510502	3.70805974765353	0.000208853384572868	0.00893892485971877
ENSG00000164898	39.8001539646355	-4.18705454458957	0.84978313307073	-4.92720363777928	8.34148067957053e-07	6.46669355023008e-05
ENSG00000164933	81.0853846231838	-5.59286883604083	0.942483230876894	-5.93418392265418	2.95310643149539e-09	3.54787242857551e-07
ENSG00000165630	178.058028003978	-2.79797583340817	0.609134376511374	-4.5933638640339	4.36157589938091e-06	0.000287192997682312
ENSG00000166136	503.207357269368	-3.69803090596255	0.605031549649695	-6.11212904203699	9.83106359335084e-10	1.26230856538625e-07
ENSG00000166278	60.9066397993979	-2.64584370219306	0.592192542567584	-4.46787744188978	7.89995420702699e-06	0.000493302915590159
ENSG00000166333	1967.91662364321	-8.11325604456942	0.879868436977178	-9.22098771089327	2.94375921456832e-20	2.41906357216366e-17
ENSG00000166337	1009.35459944035	-3.93975322399032	0.525756036168746	-7.49350069796598	6.7060476697544e-14	1.76626978624916e-11
ENSG00000166507	1413.11788453076	-7.80590759169025	0.952876074616773	-8.19194415688276	2.57039899577426e-16	1.10013077019138e-13
ENSG00000167220	85.1411355138184	-3.41612746373344	0.84743038276865	-4.03116000227956	5.55022421813456e-05	0.00285773950720191
ENSG00000167244	107.641483041784	-7.41832722623271	1.35114913103636	-5.49038374508865	4.01061402281952e-08	3.85018946190674e-06
ENSG00000167283	734.635700884888	-3.21305354228538	0.557914094532769	-5.75904708945592	8.45901041298724e-09	9.29315026333743e-07
ENSG00000167377	41.9126828485188	-6.7004288444561	1.23301987039648	-5.43416128590171	5.50547672868945e-08	5.18828045477964e-06
ENSG00000167397	278.862321185724	-3.33822934017367	0.606828648963439	-5.50110701905044	3.77414028220604e-08	3.65735556403967e-06
ENSG00000167578	762.749438745552	-4.33408491667844	0.761281546649769	-5.69314327367028	1.24721641999157e-08	1.28114070661534e-06
ENSG00000167644	12.0275675259036	-6.69003821925999	1.54774198313639	-4.32245057131752	1.54305660193826e-05	0.000900583944040328
ENSG00000167985	544.559796342119	-2.54329751480939	0.677176428468229	-3.7557383982817	0.000172831152820335	0.0075225491600444
ENSG00000168000	411.200701687911	-4.82231799856411	0.565356671556571	-8.52969150481065	1.46738495658347e-17	7.35267232879288e-15
ENSG00000168802	572.228617924059	-6.71822915514036	0.763884469069198	-8.79482359855621	1.43272886627391e-18	8.60341926759718e-16
ENSG00000169085	11.7617396932845	-4.98543831435416	1.48197179804598	-3.36405748134182	0.000768055447345087	0.0278055202284164
ENSG00000169228	1410.45265754712	-3.84985249720186	0.596818079888999	-6.45062980987084	1.11386277988802e-10	1.74680892748241e-08
ENSG00000169564	2559.66832414463	-5.03913839047809	0.597803161808149	-8.42942746444571	3.47360508920334e-17	1.69908911791889e-14
ENSG00000169682	422.808175301706	-3.74571345010064	0.707615553869168	-5.29343006893994	1.20043159333014e-07	1.06300287299028e-05
ENSG00000170142	282.092549677621	-1.8390442278356	0.465106909122164	-3.95402474520662	7.68474565262355e-05	0.00374112357079379
ENSG00000170236	14.5344459738347	7.64440776037365	1.83773493079195	4.15969007950422	3.1867971705178e-05	0.00171836118296897
ENSG00000170296	8956.46075570613	-8.67113836693591	0.59118409195346	-14.6674081474075	1.04251791301121e-48	2.14174880049023e-44
ENSG00000171097	64.3000757164469	-5.52518168857366	0.839765538172465	-6.57943370788686	4.72243399828137e-11	8.15274655972205e-09
ENSG00000171885	47.7825820897154	5.19232261374395	1.0594365753128	4.90102261403512	9.53390799754708e-07	7.30838081722415e-05
ENSG00000171970	11.3909747258101	-4.60458927661057	1.39259319760092	-3.30648554405054	0.00094474225084568	0.0332342205502974
ENSG00000172650	18.0863167855428	-6.31954717809967	1.47431807336161	-4.28642047620727	1.81575160039669e-05	0.00103703510718669
ENSG00000172780	615.538573187103	-3.39699063340309	0.534764890889383	-6.35230676373211	2.12109792974154e-10	3.13495222076332e-08
ENSG00000173436	259.925874896287	-3.12221321721805	0.505367957889288	-6.17809888513359	6.4878076862086e-10	8.65490396788763e-08
ENSG00000173486	197.995893269013	-5.09937483006237	0.739852124530588	-6.89242439264164	5.48494462066386e-12	1.08257567441773e-09
ENSG00000173933	1195.85794549086	-2.94472768820333	0.55253480153968	-5.32948816979061	9.84899353905374e-08	8.86289769828335e-06
ENSG00000174021	2218.82093759157	-5.32042576101571	0.820123677930085	-6.48734563358049	8.73617717437405e-11	1.45915466561252e-08
ENSG00000174483	135.130004330063	-4.08556225466196	0.714174078286154	-5.72068124408314	1.06097781395378e-08	1.11778093383931e-06
ENSG00000174886	648.226325762307	-2.03551625364308	0.474779877610565	-4.28728417027121	1.8087085134116e-05	0.00103703510718669
ENSG00000175193	302.284749659807	-3.19305960250398	0.557604166165136	-5.7263912220454	1.02589490127581e-08	1.09770754436512e-06
ENSG00000175279	8.49656857683247	-5.16929563020301	1.56094740757328	-3.31163984457326	0.000927508695042054	0.0328529976395586
ENSG00000175482	1228.47045647818	-3.14863443223034	0.52020229651816	-6.0527115187782	1.42427797348479e-09	1.80619547452293e-07
ENSG00000175768	68.3554917803377	-3.42800971478477	0.704970629713334	-4.86262770433247	1.15837596148069e-06	8.65370027369428e-05
ENSG00000175826	2969.11375748222	-1.65232017866839	0.416753389578569	-3.96474322701792	7.34749949024448e-05	0.00362853436364381
ENSG00000176046	38.4996525631442	-2.52038163534183	0.788592717478967	-3.1960498486458	0.00139323038990691	0.0465406912686951
ENSG00000176340	1226.89116955045	-1.82057195783362	0.45807181656645	-3.97442473426985	7.05495672725519e-05	0.0035008944687133
ENSG00000176894	34.6193693001446	-4.09991322332215	0.846413873130455	-4.84386344963682	1.27338462488837e-06	9.37649237767268e-05
ENSG00000177576	488.030042192112	-3.63246765962461	0.793686302470108	-4.57670448427755	4.72357978607682e-06	0.000307092478244184
ENSG00000178127	470.067012684308	-4.88351700322593	0.817474316004779	-5.9739087915239	2.31635338190026e-09	2.79924493398582e-07
ENSG00000180834	21.1723833680306	-7.50955297936277	1.50684072809678	-4.98364083166755	6.23988592431158e-07	4.93046986265604e-05
ENSG00000181029	615.381809324808	-3.61456570253199	0.843322306104449	-4.28610233165623	1.81835252328143e-05	0.00103703510718669
ENSG00000181826	357.57362561975	2.53965019962462	0.522178240361438	4.8635695693998	1.15287478149941e-06	8.65370027369428e-05
ENSG00000182108	16.343856735618	6.85669543630643	1.56925025324009	4.36940852623674	1.2458351160275e-05	0.000748375339873362
ENSG00000182196	880.398605962538	-6.83293790810729	0.631084718449924	-10.8272910250313	2.55605552955342e-27	5.83462275546061e-24
ENSG00000182230	18.3995270771875	-4.3446342025829	1.26276077948106	-3.44058373777523	0.000580460790670323	0.0218406345852218
ENSG00000182400	178.57271635542	-3.76286137134534	0.740926341906725	-5.07859035172358	3.80245591302443e-07	3.11225714251689e-05
ENSG00000182566	9.06746231955291	-6.28195717223572	1.66702026729291	-3.76837480352717	0.000164313860785131	0.00721295717087549
ENSG00000182584	6.09921234423198	-5.71289415375289	1.76426940598027	-3.2381075896845	0.00120325423355645	0.0409944526935053
ENSG00000182768	378.799401667316	-3.4398278572203	0.532476709847271	-6.46005316966246	1.0466619987239e-10	1.67141703428162e-08
ENSG00000182774	2424.78579433638	-5.74032754205364	0.742307026280391	-7.73309067383844	1.04966477046125e-14	3.21855418572476e-12
ENSG00000183048	44.0781919746161	-3.09821342664614	0.959308743061338	-3.2296311787581	0.0012395000426647	0.0420897336801714
ENSG00000183458	147.486712938882	-3.0535734815921	0.804705398707013	-3.79464768907794	0.000147853251893518	0.00658893103449118
ENSG00000183542	23.9737654059066	-4.23299287042739	1.2662579165931	-3.34291522679389	0.000829032219145104	0.0297236263701868
ENSG00000183628	15.5408435681256	-3.68750449812667	1.11509071711123	-3.30690986979029	0.000943312378353773	0.0332342205502974
ENSG00000183682	36.7752499514031	4.01530621451099	1.11024972512233	3.61657933675107	0.000298521850064389	0.012314925477355
ENSG00000184047	169.318662252047	-2.88801750317006	0.645656578983247	-4.4729932245374	7.71322223737957e-06	0.000485614677611352
ENSG00000184056	279.39149541672	-2.66871539381496	0.51322841972574	-5.19985895411068	1.99439812210409e-07	1.7143479088078e-05
ENSG00000184076	380.548299761763	-1.92624596860718	0.583685703493094	-3.3001424518015	0.000966357634006338	0.0338208709250872
ENSG00000184702	275.194697275162	-7.59036978337379	1.08938920426707	-6.96754635867769	3.22516195432329e-12	6.62577271896176e-10
ENSG00000185437	9.52346703990872	-6.35005905752409	1.66189350910412	-3.82097831343432	0.000132923341531071	0.0060415423195007
ENSG00000185495	45.6404443752288	2.35182061108602	0.741062916439993	3.17357751806551	0.00150572687778966	0.0495731618226136
ENSG00000185607	18.2035396003964	6.33104785223459	1.46704466230764	4.31551132347663	1.5923388880409e-05	0.00092270322508328
ENSG00000185883	6009.52786539662	-7.81206881006359	0.651622886881034	-11.9886347876081	4.07566948957306e-33	2.09326384984473e-29
ENSG00000185900	68.74043063358	4.30699208682712	0.675725710825154	6.37387629008181	1.84309280330274e-10	2.8685226175039e-08
ENSG00000185986	111.303383062721	2.33184602028765	0.699764359020748	3.33233036268214	0.00086121956429934	0.0307702517025489
ENSG00000186010	593.118063788223	-5.47099643399224	0.598419983362592	-9.14240263710792	6.10799503440178e-20	4.82625576872116e-17
ENSG00000186704	50.9452447935108	-5.12521502223369	0.878404136624762	-5.83468907822675	5.38909649122996e-09	6.11677338761482e-07
ENSG00000187024	44.6647630152524	-5.9737193441144	1.27939671175344	-4.66916890534078	3.02420666479807e-06	0.000204372703031617
ENSG00000187193	88.3676014101362	-2.58893099016947	0.654374771912269	-3.95634291127067	7.61058941275311e-05	0.00373895218561816
ENSG00000187653	272.728429105392	3.56426698282839	0.543008075135519	6.56392997827676	5.24078189588642e-11	8.97221860575755e-09
ENSG00000187736	135.363376228732	-2.53884367392146	0.681134753776254	-3.72737356278761	0.000193485571240159	0.00838600754337096
ENSG00000187838	571.287684289159	-8.69962133301846	0.892908778807352	-9.74301243251125	1.97607831481626e-22	2.25536404997695e-19
ENSG00000187922	26.3566725858122	-5.25577508517127	1.14770201866136	-4.57938994592117	4.66334080323514e-06	0.000304138645910041
ENSG00000188038	7.02358193051395	-5.91720221893126	1.70192474221302	-3.47677078319992	0.000507491480000776	0.0193790055114051
ENSG00000188396	24.1548323093268	3.52467351983197	0.794445012686659	4.43664880960384	9.13701782898923e-06	0.000558663375829627
ENSG00000188452	261.573689232171	-5.72491959695814	0.828202526169472	-6.91246333603512	4.76309130715425e-12	9.50028619555116e-10
ENSG00000188460	22.524313844038	2.99211738692272	0.889272650267054	3.36467942202447	0.000766326407940208	0.0278055202284164
ENSG00000188603	1133.43798235553	-3.26636754531482	0.528406423245456	-6.18154398134089	6.34776695378054e-10	8.52343296068415e-08
ENSG00000188820	54.9260150985511	-3.42709747971628	0.893986666937844	-3.8334995436286	0.000126333035475708	0.00579327205538605
ENSG00000189367	8.21085922654639	-5.16735566071663	1.57010955349408	-3.29107968881364	0.000998036366249196	0.0348701685514005
ENSG00000189376	222.828515742315	-2.92852314164319	0.908389236292102	-3.22386376306807	0.00126473553534111	0.04277517224232
ENSG00000196136	15.3417906163051	-4.30560581890735	1.27757225792394	-3.37014661378446	0.000751281995107093	0.0273658462898584
ENSG00000196312	317.950670088291	2.10125149657814	0.524277980343741	4.00789576399997	6.12621463233134e-05	0.00309992496075407
ENSG00000196329	884.205355108118	-3.40037117127101	0.653680143535955	-5.20188842340745	1.97273655618902e-07	1.70285293320787e-05
ENSG00000196497	223.50743416629	-7.54113062858738	0.897427660116243	-8.403051258316	4.35024688314179e-17	2.07840632482011e-14
ENSG00000196526	113.412524674269	-2.33077837020579	0.694235501788991	-3.35733099819809	0.000786988380292224	0.0283647180433745
ENSG00000196866	38.5749773954577	-7.39391685187217	1.5749594067907	-4.69467138009531	2.67035654647555e-06	0.000184093305002664
ENSG00000196998	2072.03375375605	-1.48027833802584	0.443243972979393	-3.33964684973768	0.000838849876257417	0.0300232262331574
ENSG00000197114	615.519181191714	-2.54993284430766	0.459480217719723	-5.54960310796903	2.86318849359047e-08	2.8144183929341e-06
ENSG00000197409	33.3782380408403	-7.18341342740491	1.59377180166921	-4.50717814173993	6.56954755237059e-06	0.000421764952862192
ENSG00000197417	82.7365016234422	-2.12690645036955	0.563931588899823	-3.77156820478694	0.000162224802164304	0.00715181617095163
ENSG00000197753	199.220803375737	8.85557681298203	1.19743548775443	7.3954521170815	1.40927937180652e-13	3.48822113426424e-11
ENSG00000198561	257.60704015809	-4.06249305776094	0.541316352486995	-7.50484081830604	6.15032921611072e-14	1.66253109757604e-11
ENSG00000198690	163.739913714971	2.49333948225678	0.656322496798823	3.79895477363324	0.000145307602609713	0.00650370237040074
ENSG00000198901	36.590980413207	-7.31898894313416	1.38485891655792	-5.2850069098198	1.25700012650985e-07	1.10831805146001e-05
ENSG00000198908	8.8527486640627	-5.23509299482652	1.55172104094944	-3.37373333007287	0.000741561690086007	0.0271079063365248
ENSG00000198917	205.534983977879	-7.16576013076137	1.12782112334166	-6.35363177941702	2.10289873276652e-10	3.13057620043155e-08
ENSG00000199753	5.60396871045082	6.26148711796476	1.94055454527005	3.2266483481367	0.0012524928636795	0.0424607481706794
ENSG00000200534	12.787302064598	4.61805718433747	1.33010091509692	3.4719600083885	0.000516673298744958	0.0196565486100304
ENSG00000201151	7.92367106489141	6.79209549505546	1.79462983435675	3.7846776895303	0.000153907911474265	0.006843905050492
ENSG00000202533	10.7670792811519	3.75257615145022	1.14592393791374	3.27471660840084	0.00105768018259837	0.036695591203352
ENSG00000203772	37.4706533854856	-5.71030098567777	1.12528629657193	-5.07453170190877	3.88451468576508e-07	3.16680435334753e-05
ENSG00000203811	35.0710513265975	7.12495528586071	1.45201701533407	4.90693649634777	9.25099691034375e-07	7.11807043168921e-05
ENSG00000203896	883.320888664889	-4.23568732699898	0.74012044524447	-5.72297030059734	1.04677569797098e-08	1.11424662896973e-06
ENSG00000204149	141.922762993981	-4.40192143231166	0.947487767298819	-4.64588734993492	3.38617755187395e-06	0.000227338665443459
ENSG00000204165	57.720870337716	-4.69984705183688	0.875896401156742	-5.36575677857574	8.06105080377103e-08	7.36027678722987e-06
ENSG00000204196	28.5592644276451	-7.93802789657361	1.46922979440692	-5.40284979707884	6.55903813999117e-08	6.12494907036266e-06
ENSG00000204267	1629.7555351528	-1.68393523348391	0.530584952971698	-3.17373348801645	0.00150491805270969	0.0495731618226136
ENSG00000204316	314.212399372646	-3.13116080609981	0.640034361396115	-4.89217610015464	9.97271516323585e-07	7.6163368146289e-05
ENSG00000204387	598.92681445631	-2.78303466747087	0.778682173613151	-3.57403156483904	0.000351526525131984	0.0140228367617699
ENSG00000204424	33.3851743861442	-3.72122026108391	1.02460319558706	-3.63186478151847	0.000281380557116051	0.0117017857599031
ENSG00000204427	1578.68682278862	-5.75145094488165	0.798869688682984	-7.19948575638598	6.04400694838721e-13	1.37964531941852e-10
ENSG00000204435	1664.20286528297	-3.70407526958343	0.484881467214531	-7.63913558268582	2.18684930569267e-14	6.23981001890975e-12
ENSG00000204622	58.485678889777	-2.35416395798127	0.649783983738235	-3.62299474424972	0.000291211741750533	0.012037533244513
ENSG00000204632	162.296046566361	-1.94060855589615	0.538264665682028	-3.60530549304632	0.000311785940881858	0.0127342552077076
ENSG00000204822	18.2886317656116	-7.30033614173651	1.46190617987684	-4.99371043246534	5.92301833193648e-07	4.71637552756988e-05
ENSG00000205155	668.118075754265	-2.88724407663858	0.682453224828215	-4.23068420163939	2.32981567517358e-05	0.00129712014175518
ENSG00000205220	1720.6366916474	-1.79915766527332	0.424388891478893	-4.23940800854538	2.24110007289611e-05	0.00126140164102953
ENSG00000205307	541.230820383953	-9.52897761788852	0.980964605333833	-9.71388525750703	2.63112186746236e-22	2.70268838225733e-19
ENSG00000205323	276.616002867331	-6.35211671503621	0.984001411433588	-6.45539390617523	1.07937776572444e-10	1.70574898608022e-08
ENSG00000205544	81.6662129894899	-2.83353174489228	0.687662676573686	-4.12052571910765	3.78008865036822e-05	0.0019963532450685
ENSG00000205560	519.581159501506	-7.54785051019062	0.728510664456194	-10.3606589147529	3.74374055214949e-25	5.91626199256608e-22
ENSG00000206341	1234.99307269866	-1.81020871636216	0.524875430946271	-3.4488349227904	0.000563010777674127	0.0212619364274582
ENSG00000207165	27.5646753366491	-7.88597040208158	1.52135178958634	-5.18352852776136	2.17726907609688e-07	1.8483394999725e-05
ENSG00000207736	7.30494164247843	6.65364827556414	1.69459461618079	3.9263952641133	8.62284136841523e-05	0.00416006291393571
ENSG00000208028	18.1929370912267	7.96798069879713	1.77200537855929	4.49658945464116	6.9052135202904e-06	0.000440561200499522
ENSG00000210151	24.6793792536831	-7.73699334234915	1.6459066406601	-4.70074860336319	2.59209472152424e-06	0.000179905384996601
ENSG00000210196	143.011583340347	9.16535069386597	1.16841294867376	7.84427346878459	4.35467211500616e-15	1.42003784016963e-12
ENSG00000211450	259.830417761934	-2.487968409372	0.536424176899002	-4.63806166186361	3.51691873211661e-06	0.000234583046859103
ENSG00000211513	6.45011677294926	6.46702100603099	2.01898239258104	3.20310916518872	0.00135952435711206	0.0457120595622099
ENSG00000211593	30.7147793701321	-4.36125214049493	0.905345699955606	-4.81722301294278	1.45569960091666e-06	0.000106049264543375
ENSG00000211594	48.5949162152254	-6.16713398801855	1.15120208717928	-5.35712544018184	8.45564177375923e-08	7.68640285841193e-06
ENSG00000211595	28.1875219794516	-5.37104547334151	1.11552884181678	-4.81479749514507	1.47349237258242e-06	0.000106966174213191
ENSG00000211596	61.6400214237893	-9.05185201667893	1.34503246037496	-6.72983908072785	1.69850826482622e-11	3.08797821173361e-09
ENSG00000211597	88.7599943589849	-4.78266114261947	0.775320745245569	-6.16862269189592	6.88873870542163e-10	9.07193897206295e-08
ENSG00000211643	9.67159291614517	-6.38024371683748	1.58573288536242	-4.02352992470057	5.73322955509089e-05	0.00292993701442257
ENSG00000211644	50.4076488716683	-6.86734929893895	1.21313655014385	-5.66082136271026	1.50650185734539e-08	1.53977980882108e-06
ENSG00000211675	276.157504274537	-11.2146496932618	1.31085820854991	-8.55519660335163	1.17668013948676e-17	6.04342919640398e-15
ENSG00000211766	8.62504274049264	6.88518207113328	1.80352545791606	3.81762399910284	0.000134743069481859	0.00609727228950511
ENSG00000211900	47.6363165186384	-4.34510145001954	0.911279214876878	-4.76813404616784	1.85940055796374e-06	0.000132178287414558
ENSG00000213062	13.1478968251581	4.8449218854015	1.46454936343457	3.30813150199286	0.000939206967450351	0.0332100997234079
ENSG00000213073	181.762145354392	-10.6105289440455	1.41181224156859	-7.51553827884132	5.66772496790844e-14	1.55250322320948e-11
ENSG00000213145	526.489907500831	-3.2571816275785	0.831338773867752	-3.91799556325837	8.92883492896408e-05	0.00424615705510736
ENSG00000213190	188.940372981589	-2.21031225395879	0.633795017558968	-3.48742447119843	0.000487696651466616	0.0187166775072135
ENSG00000213221	54.5456636258527	-4.84559617357725	0.868126555701577	-5.58167025504857	2.38219700619634e-08	2.36424421716413e-06
ENSG00000213246	1285.60585129649	-8.96576330754389	0.921721298028809	-9.72719554893443	2.30870176119659e-22	2.49631415694856e-19
ENSG00000213362	49.5955422932379	2.09206131963118	0.595066176173114	3.51567842938962	0.000438631907969428	0.0170023658817433
ENSG00000213380	283.918977765287	-1.80676956261927	0.502970940696391	-3.59219473021184	0.000327904668781598	0.013216224295815
ENSG00000213533	450.99282430939	-5.37914000491394	0.681602231180493	-7.89190492466201	2.97608426084191e-15	1.05414956990925e-12
ENSG00000213588	23.039011824048	8.30869074244183	1.47734876569326	5.6240550203072	1.86526197477407e-08	1.87842852989012e-06
ENSG00000213658	692.95003367156	-4.25226076076161	1.03812384188109	-4.09610162989463	4.20165535381196e-05	0.00219640731777895
ENSG00000213689	218.640672661865	-10.8778671730907	1.32628426744868	-8.20176144742791	2.36890024908159e-16	1.03546141951345e-13
ENSG00000213780	77.1096879372246	-7.48176079035618	1.20892068464414	-6.18879376074082	6.06263410003363e-10	8.30338366340606e-08
ENSG00000213920	53.3615754079451	-7.8643998360778	1.53746233351795	-5.11518211836958	3.13438390616372e-07	2.61759280358648e-05
ENSG00000213928	1831.17275793894	-3.16753834737621	0.793152071998448	-3.99360785806837	6.50754559355161e-05	0.00327674060475305
ENSG00000213931	542.684850725698	-12.1892358102172	1.62500772968669	-7.50103251051446	6.33170826050046e-14	1.68933265589249e-11
ENSG00000213977	322.373918347305	-7.95166694815379	0.875574761223459	-9.08165390359443	1.06937338738609e-19	7.57558857602063e-17
ENSG00000213999	198.949558744619	-4.4264816816742	0.620868323123756	-7.12950156549036	1.00733033079393e-12	2.24941242563375e-10
ENSG00000214110	27.9497440724544	-7.91556958726545	1.69021466311317	-4.68317413167268	2.82466356150943e-06	0.000194079893671069
ENSG00000214189	23.4939676652328	-4.40278496866142	1.0901560457965	-4.03867408307094	5.37541923176794e-05	0.00277468876124223
ENSG00000214435	20.2549275250707	-5.4902439115328	1.31793524246571	-4.16579186490314	3.10273684864241e-05	0.00167743752153973
ENSG00000214455	6.95257520953672	-5.9074769866232	1.72217143950409	-3.43024907457779	0.000603027429538428	0.0226482550501599
ENSG00000214736	406.119175308217	-11.7709868284913	1.3427987251294	-8.76600983319889	1.85109860920727e-18	1.05636027298761e-15
ENSG00000214753	2113.09779831649	-2.4522359772321	0.538362940181766	-4.55498659771075	5.23889184029852e-06	0.000337391203658598
ENSG00000214827	28.8896724931123	-3.27297483668004	0.742334755105578	-4.40902815632624	1.03835526199749e-05	0.000631123387647233
ENSG00000215440	1061.67343424499	-2.02533099682886	0.42041550953603	-4.81745071456572	1.45403990758482e-06	0.000106049264543375
ENSG00000215492	18.731133219927	4.81541960381798	1.0073331706699	4.78036437598459	1.74977767031419e-06	0.000124817473815745
ENSG00000215837	50.6561680891812	-8.77058774135875	1.37907346451263	-6.35976832783039	2.02058268666198e-10	3.07487783072472e-08
ENSG00000216490	9401.46067679484	-5.61678999862003	1.01794651830154	-5.51776532228011	3.43337494083276e-08	3.35882165640324e-06
ENSG00000217555	672.809786518025	-6.60321857010085	0.970900458700349	-6.8011282834699	1.03802935427962e-11	1.95190179984202e-09
ENSG00000218227	50.0301109439422	-8.74773077923301	1.41192393017839	-6.19561053698396	5.80595290668589e-10	8.00520110838623e-08
ENSG00000218510	128.80088079319	-4.05254667639612	0.696512830058234	-5.81833743975297	5.94358231697001e-09	6.69331317772085e-07
ENSG00000219200	3232.40758752788	-5.27537715402137	0.506880849352039	-10.4075290292877	2.2909074715096e-25	4.16154468994127e-22
ENSG00000220323	44.0855063027554	7.32727413123344	1.32840770282905	5.51583231234574	3.47133132510553e-08	3.37985927691792e-06
ENSG00000221829	86.4597231235156	-5.07589727608666	1.03980047665535	-4.88160699100074	1.05224806629253e-06	8.00643861996803e-05
ENSG00000222009	288.024669708627	2.04773434934998	0.608755883090792	3.36380215161646	0.000768766330302791	0.0278055202284164
ENSG00000223609	290244.922797498	-6.85716502950189	0.856951703641081	-8.0018103708373	1.22603098729964e-15	4.75237369869507e-13
ENSG00000223935	15.573396646014	4.23534707166095	1.07051624408845	3.9563594621279	7.61006240531998e-05	0.00373895218561816
ENSG00000224186	169.484421808597	-3.36209027039206	0.667272471160084	-5.03855683503159	4.69055140402462e-07	3.77892894291301e-05
ENSG00000224616	11.9234641183264	4.72675568938566	1.29277457944257	3.65628761931858	0.000255894231200224	0.0107681094851607
ENSG00000225062	14.2279845746556	-5.94365419887451	1.52264949160817	-3.90349468583016	9.48136330369587e-05	0.00446754880071394
ENSG00000225828	93.2274556951909	1.68794002776551	0.517532203904158	3.26151689698154	0.00110817827772293	0.0381986821099664
ENSG00000225963	66.703637003635	-3.08256052728798	0.796020999180704	-3.87246131755403	0.000107741779687068	0.00504202077879528
ENSG00000226232	81.0347306460943	-9.44550845492759	1.34874460068575	-7.00318536965792	2.50207426981246e-12	5.24516467337011e-10
ENSG00000227063	94.2182643463329	6.33858522393964	0.995599780963438	6.36659965694831	1.93264747105789e-10	2.98528643950475e-08
ENSG00000227492	15.6155581093086	4.64230944790756	1.40441073368301	3.30552119587787	0.000947999334776698	0.0332917920233376
ENSG00000228078	46.5619424085603	-5.05394053153423	1.37502803435758	-3.67551817508612	0.000237367140577339	0.0100545784247853
ENSG00000228253	4590.26705956025	-2.29307580023976	0.560052045589596	-4.09439768731802	4.23267267714981e-05	0.00220700577358796
ENSG00000228340	203.102112087249	2.72220347979704	0.753652765092439	3.61201286040945	0.000303829494510457	0.0124837462704457
ENSG00000228343	6.92062595374935	-5.89472202212346	1.72294253210222	-3.42131087502444	0.000623200521246147	0.02324832404751
ENSG00000228638	17.4199426400832	-7.23108862532157	1.54722969233866	-4.67357152019988	2.96006559715906e-06	0.000202031852584836
ENSG00000228703	24.3276989291853	-7.70669023190815	1.76452083029348	-4.36758246182131	1.25629370176249e-05	0.000752457662070222
ENSG00000229590	11.424484321347	-6.61324153839859	1.6965785180989	-3.89798731261141	9.69954969125467e-05	0.00455989814318389
ENSG00000229604	14.463612930693	4.10432989063086	1.1400068382102	3.6002677817921	0.000317889625837104	0.0129577866531696
ENSG00000229833	231.002005400145	-2.95866170913023	0.554540146015031	-5.3353426805821	9.53642809207227e-08	8.63067747680761e-06
ENSG00000230037	17.5413973826156	3.54713935208701	0.860567820659863	4.12185915732608	3.75826962149147e-05	0.00199293255447686
ENSG00000230061	20.5695628726648	2.40426461831423	0.73967229704798	3.2504456742663	0.00115224280501828	0.0395847427864475
ENSG00000230163	7.52340150914026	-6.01742080440373	1.6735038643968	-3.59570176826131	0.000323518264396739	0.0130833842987532
ENSG00000230426	66.2777565342341	9.83724504030784	1.74829648034373	5.62676019251251	1.83625724424242e-08	1.85832851358208e-06
ENSG00000230673	23.3543803040575	-7.64645355089575	1.59540604600996	-4.79279464310617	1.6447395893982e-06	0.000118559754823146
ENSG00000230733	89.8458582291516	-9.59698208480577	1.51019383483965	-6.35480152508022	2.0869590219106e-10	3.13057620043155e-08
ENSG00000230916	18.3692318930497	3.65142430413914	1.10986336875891	3.2899764123419	0.00100195781577385	0.0349477442568047
ENSG00000231259	48.2573960612085	-8.69663897652556	1.3723061417735	-6.33724408264065	2.33911280658229e-10	3.40813712754798e-08
ENSG00000232368	100.328454669052	2.51944019188872	0.643961616471284	3.91240739734535	9.13805832723772e-05	0.00432562834734497
ENSG00000232618	4.64989293830414	6.01412595155449	1.8866184465576	3.18778074206159	0.00143369205360072	0.0476598212769793
ENSG00000232888	56.641796927676	2.31741484502413	0.652846229274387	3.54971008655415	0.000385655608383194	0.0151489652363754
ENSG00000233327	41.0762248194859	-6.6708958940062	1.22884080759606	-5.42860869591094	5.67950521969332e-08	5.32784270472053e-06
ENSG00000233448	10.7853247422435	-6.53582604546951	1.73109683558611	-3.77554040369822	0.00015966114092009	0.00706913465315155
ENSG00000234231	10.8063625360089	-5.51667033312572	1.7006787688473	-3.24380502313488	0.00117944451852445	0.0403841803142773
ENSG00000234353	303.190370900862	-3.26268849619964	0.832514840985627	-3.91907547538359	8.88892783211155e-05	0.00423698685343155
ENSG00000234426	23.7200988864656	5.67072789109527	1.71466017228594	3.30720219828469	0.000942328470442706	0.0332342205502974
ENSG00000234456	18.0988749583647	3.604857690647	0.999019198460359	3.60839681179565	0.000308095009364537	0.0126085734509662
ENSG00000234500	10.5212163850391	3.71246986790254	1.04993543260657	3.53590302089907	0.000406383848039816	0.0159023805221523
ENSG00000234678	48.7663188871217	2.24129722728236	0.570919423761241	3.92576804011431	8.64534381931325e-05	0.00416006291393571
ENSG00000234782	45.5889694284221	2.22337983721369	0.70120003552455	3.17082105614903	0.00152008750987887	0.0499658844847223
ENSG00000234807	7.53313646400517	6.69118211592081	1.72820025004614	3.87176319164529	0.000108050901997712	0.00504499484236588
ENSG00000235290	104.161202382343	-3.82832104173299	0.858861759907808	-4.45743566711356	8.29459183193859e-06	0.000516376044228323
ENSG00000235298	11.5803351348035	-4.12870218826332	1.28077651282736	-3.22359298980979	0.0012659318887914	0.04277517224232
ENSG00000235903	10.284145283072	6.18849122206237	1.75676726991393	3.52265853767047	0.00042724142636517	0.0165921509702194
ENSG00000236263	20.1076047243	-7.442248280739	1.59337923370673	-4.67073256843309	3.00127468148127e-06	0.000203492366522611
ENSG00000236320	51.3435418985885	2.12694862598511	0.627180181881773	3.39128800212321	0.000695649580129058	0.0257040017521068
ENSG00000236449	26.522126115101	3.22624843827454	0.856923210444215	3.76492128927411	0.000166601554191546	0.00729778748253972
ENSG00000236675	48.9421712369971	2.89755394014954	0.859554597400726	3.37099463944662	0.000748973151766866	0.0273302032502637
ENSG00000237094	89.1974168824891	3.93890579343148	0.778779493066688	5.05779341713378	4.24135532019407e-07	3.43048833456957e-05
ENSG00000237633	6.93908584605276	6.58501655997135	1.852841285378	3.55401005576576	0.000379404706496846	0.0149606339544553
ENSG00000237638	12.3697655849698	5.41104015320173	1.47807099571913	3.66087973370257	0.000251350729030755	0.010603181472706
ENSG00000237651	20.8989527829218	-5.79841063042727	1.33494744738581	-4.34354973432259	1.40198719768416e-05	0.000825284383645367
ENSG00000238364	10.5819140248986	7.1815731734174	1.80985662039004	3.96803431416004	7.24679012772191e-05	0.00358742304539563
ENSG00000238795	9.9554220736647	-6.41552205597017	1.61253034365618	-3.97854346196294	6.93387375954414e-05	0.00344914049675726
ENSG00000238917	20.6467702977704	-7.46984051480142	1.86503122488704	-4.00520935795799	6.1962577614843e-05	0.00312766386859787
ENSG00000239257	9.29242136681861	-6.31502406400673	1.6742332360866	-3.77189027663054	0.000162015502319417	0.00715181617095163
ENSG00000239264	385.120238970966	-7.74552762760789	0.851516764995634	-9.09615399956055	9.35872518968034e-20	6.8666303677426e-17
ENSG00000239282	65.9969996614707	-4.06118076156071	0.879570383878634	-4.61723227156894	3.88891915354824e-06	0.000257722435775791
ENSG00000239382	131.408044976881	-1.69946882313239	0.458274889013029	-3.70840485454588	0.000208569000756423	0.00893892485971877
ENSG00000239704	60.3563343994204	-3.1908496603184	0.935422659508761	-3.41113145793804	0.000646938926601985	0.0239472311857859
ENSG00000239732	144.039250025411	-3.77040346199487	0.807146605429288	-4.67127463168794	2.9933640345391e-06	0.000203492366522611
ENSG00000239779	551.33645555746	-2.88523080493027	0.479426705543451	-6.01808529138929	1.76492199210182e-09	2.22445137458527e-07
ENSG00000239900	379.535782258215	-3.2902963486286	0.778946610436758	-4.22403320656819	2.39968668873108e-05	0.0013288184186871
ENSG00000239961	123.956009524228	-3.83741937470064	0.963285118985782	-3.98367970091862	6.78563164982736e-05	0.00339182522175312
ENSG00000240041	65.8662830016291	-5.23050603809884	1.33255478606178	-3.9251714772321	8.66679773736606e-05	0.00416006291393571
ENSG00000240053	553.54744948271	-3.20295678830535	0.773888339423958	-4.13878414383328	3.49151256695702e-05	0.00186795922332201
ENSG00000240303	102.483111591847	-6.91726713088631	0.975252285905729	-7.09279765949193	1.31427552035157e-12	2.84215539895817e-10
ENSG00000241014	53.1091963067214	-3.70949071685691	0.827820013661836	-4.48103531641872	7.42818171097752e-06	0.000472459953778087
ENSG00000241057	16.3060348941223	-4.22446311237298	1.23680234455403	-3.41563316966078	0.000636339062109775	0.0236400536925555
ENSG00000241343	590.256539776302	-4.41425730579736	0.929273719792121	-4.75022290179994	2.03192549926989e-06	0.000142958484441783
ENSG00000241370	86.0777385039398	-2.72679157671937	0.536055601183004	-5.08677004904286	3.6421298450527e-07	2.99295662147051e-05
ENSG00000241399	302.756089875429	-2.43776411198858	0.526617223981877	-4.62910060851422	3.67257316980464e-06	0.00024417263171672
ENSG00000241484	18.6046553265787	-3.96634704490276	1.17181819843279	-3.38478020755049	0.000712352699543265	0.0262268348735069
ENSG00000241837	705.520962648171	-3.12436121431714	0.685102924663298	-4.56042603504085	5.10499418100388e-06	0.000330842272727267
ENSG00000242110	41.9854264562924	-4.54671189986538	1.07577532410367	-4.22645119105485	2.37405737574624e-05	0.00131817931695489
ENSG00000242114	207.216821282607	-5.04602856405026	0.917886368690365	-5.4974436228418	3.85336448620779e-08	3.71659718331704e-06
ENSG00000242282	7.15613220322227	-5.93888605777194	1.70390162247416	-3.48546299823832	0.000491286164177628	0.0187951265490972
ENSG00000242474	18.8314911971867	4.06233169151192	1.13487197332987	3.57955063388559	0.000344185556464216	0.0138104454531266
ENSG00000242616	975.804525292969	-8.64353862063684	0.983084278528379	-8.79226614586465	1.46573050217047e-18	8.60341926759718e-16
ENSG00000242628	6.18494743272633	5.41153577831058	1.70145864046803	3.18052737198595	0.00147007250675938	0.048633123315402
ENSG00000242887	29.7009226197502	-4.07024833650599	1.11420778338674	-3.65304245509224	0.000259151363153329	0.010865317560453
ENSG00000242992	41.6943759502594	2.22984795388887	0.599640628533335	3.71864054532606	0.000200297838424385	0.00862666413541
ENSG00000243056	175.844355222417	-5.32545001113753	0.674325914501264	-7.89744231478374	2.84684687634123e-15	1.02606354785183e-12
ENSG00000243176	19.9606523625233	4.33966854308983	1.07340116365542	4.04291395428648	5.27909977538402e-05	0.00273183440265716
ENSG00000243406	44.2920150724595	-5.18779418108434	1.20366358007824	-4.3100034485941	1.63252000221436e-05	0.000942092441727299
ENSG00000243414	41.7637416678633	-8.49351204189365	1.45000829327194	-5.85756100934296	4.6971428581214e-09	5.36100571540256e-07
ENSG00000243509	21.31286570733	-7.51413999120405	1.58791544912893	-4.73207814391251	2.22232821443212e-06	0.000155820856099978
ENSG00000243646	2448.97637460847	-5.23097415861462	0.8835483437374	-5.92041646129702	3.21127382546033e-09	3.81343407342526e-07
ENSG00000243649	13.5844064446012	-4.84929251900793	1.52605356126612	-3.17766862323273	0.00148464329936184	0.0490361928329415
ENSG00000243678	879.70625136863	-8.30851718658298	0.701506104295316	-11.8438273533331	2.31635679928705e-32	9.51744681691061e-29
ENSG00000243708	381.259712778481	-6.69555886482493	0.95247841371778	-7.0296174363578	2.07100581000348e-12	4.43195243340744e-10
ENSG00000243725	104.871183572282	-6.28286379411108	0.802487581991265	-7.82923491292039	4.90847756106813e-15	1.57562129710287e-12
ENSG00000243749	159.261014500112	-10.4216838782878	1.39359712387958	-7.47826161500342	7.53121606576119e-14	1.93401628568747e-11
ENSG00000243789	98.1061637471138	-6.40891902189486	0.979216316560003	-6.54494713120126	5.95164367021281e-11	1.01050055835415e-08
ENSG00000243811	155.004478845785	-4.20616042743244	1.17096449985741	-3.59204777595274	0.000328089680240734	0.013216224295815
ENSG00000243970	77.6384114367174	5.31881688141169	1.26716121300365	4.19742715199125	2.69964454630662e-05	0.00147897326824862
ENSG00000243989	56.25441348923	-7.02720751361724	1.21326991739915	-5.79195726593242	6.9570846703516e-09	7.72574851176774e-07
ENSG00000244055	26.0701792523557	4.38610949971048	0.920539694368079	4.76471522797439	1.8912055355714e-06	0.000133975608699238
ENSG00000244116	17.3003819040536	-5.25592635081211	1.35078366604476	-3.89102006704156	9.98236759322901e-05	0.00468214063550906
ENSG00000244187	217.730971075838	-2.0052034472548	0.618481562243621	-3.24213940991332	0.00118635973302836	0.0405374255235509
ENSG00000244274	98.9924706828891	-5.30701028384322	0.776321013700517	-6.83610283656513	8.13765381607346e-12	1.5624295326861e-09
ENSG00000244687	1352.33987870048	-5.30939243958461	0.614509904399517	-8.64004371869776	5.61915147630053e-18	2.95999610074662e-15
ENSG00000244701	23.8011378178553	-5.7395343227765	1.28371518534672	-4.47103406448082	7.7842297060676e-06	0.000487558582565405
ENSG00000244723	37.8583400119486	-3.20304740543404	0.872656601090893	-3.67045571124995	0.000242118420367603	0.0102347342140577
ENSG00000244932	20.2688921513912	4.68139458079229	1.34249688658601	3.48708040038524	0.000488324529977922	0.0187166775072135
ENSG00000245060	257.18530106387	-2.50993472843683	0.438849849992238	-5.71934735418328	1.06933991203194e-08	1.12084281391756e-06
ENSG00000245261	10.2173696105066	-6.45713572350799	1.60973847276847	-4.01129489835877	6.038662465368e-05	0.00306316744909927
ENSG00000245750	22.3270390473061	6.32680538321162	1.33859412193137	4.72645537549729	2.28472972305647e-06	0.000159651317790721
ENSG00000245849	177.033111411048	1.72747357171595	0.497921699173317	3.46936792388044	0.000521684497791139	0.0198105107627008
ENSG00000246922	76.6756613459366	2.12092371429161	0.621310128123337	3.41363132240873	0.000641032565986226	0.0237714314722401
ENSG00000247903	31.7810137104693	-4.18551942022708	0.846947861461064	-4.94188557605738	7.73706219276664e-07	6.02084112455295e-05
ENSG00000248098	636.959614738921	-7.64867111479775	0.682442629726212	-11.2077862396526	3.73416073654438e-29	9.58932477144596e-26
ENSG00000248323	729.973444642886	2.8718497464883	0.493630358857813	5.8178142712562	5.96220946029456e-09	6.69331317772085e-07
ENSG00000248727	41.3460789207784	4.22598176202023	1.10641657680164	3.81952137253443	0.00013371087426739	0.00606392097339795
ENSG00000248774	14.9492908173694	5.20740370293259	1.59522814201898	3.26436298719122	0.00109710511015575	0.0379443221936697
ENSG00000249709	114.739899469287	-6.96770364424353	1.07447310454795	-6.48476319672514	8.88712565864253e-11	1.47239604460607e-08
ENSG00000249751	24.9083972870921	-5.93073415882125	1.43896989946337	-4.12151370298502	3.76391078240373e-05	0.00199293255447686
ENSG00000249915	533.531435365603	-2.84725368693464	0.707547482637564	-4.02411676502723	5.71895391402386e-05	0.00292992990547896
ENSG00000250506	99.6485477377675	-4.69557232563199	0.702733423614058	-6.68186849784849	2.3591468220404e-11	4.17813037172396e-09
ENSG00000252361	6.47729097030517	5.46511033961424	1.67460530700342	3.26352144995506	0.00110036854342576	0.0379932291699812
ENSG00000253320	47.5452773535794	4.10477303836786	0.916936817208331	4.47661492191478	7.58358544178761e-06	0.00048085549171631
ENSG00000253797	60.5903750031873	-9.02754546078435	1.41842481357114	-6.36448641789892	1.95944258928561e-10	3.00408869808087e-08
ENSG00000254505	644.348739669177	-3.97120323327573	0.609086552851211	-6.51993253616589	7.03390208480146e-11	1.18446298713247e-08
ENSG00000254772	11140.5181041858	-16.5489960654931	1.33715158518045	-12.376305161587	3.5113940064317e-35	3.60690392340664e-31
ENSG00000255185	25.8781079706809	-5.33684876870945	1.26836635307424	-4.20765558450372	2.58033741437628e-05	0.00141739176045311
ENSG00000255455	58.6887062367196	-8.9833442261651	1.43989946280494	-6.2388690726125	4.40745687872302e-10	6.20183521345792e-08
ENSG00000255513	16.4675640228519	-7.14133617218555	1.67059364945361	-4.27472962950699	1.91369380676623e-05	0.00108604766757473
ENSG00000256594	231.874965310708	-2.13537881017342	0.649423464768197	-3.28811465248736	0.00100860755264651	0.0350850611898426
ENSG00000256751	68.6427869429514	4.39250989683303	1.25488762835793	3.50032130174143	0.000464697684342574	0.0179788121038302
ENSG00000257218	405.627681986171	-1.47007363161294	0.417092315818301	-3.5245761570284	0.000424160868920433	0.0165037138089041
ENSG00000257365	167.402680183268	-2.02456937064463	0.518609310792469	-3.90384308286127	9.46771785210256e-05	0.00446754880071394
ENSG00000257594	116.052065838086	-8.99152580005429	1.43908467013334	-6.24808670863067	4.15511002224726e-10	5.88707450324467e-08
ENSG00000257605	10.6464168354705	-6.51744520733844	1.56140498032488	-4.17409018766058	2.99179230497179e-05	0.0016260153733688
ENSG00000257727	157.808920995242	-3.18477331120453	0.558205376655867	-5.70537913891851	1.160844032573e-08	1.20446362652423e-06
ENSG00000257878	149.971383936479	-4.06694079819642	0.693896733442684	-5.86101735631293	4.60039884465831e-09	5.27992144495309e-07
ENSG00000257949	129.064857173935	-10.117205424012	1.32754712081472	-7.62097651027487	2.51763761513487e-14	7.08525303634667e-12
ENSG00000258199	36.7161347970707	-8.30452621257948	1.38301631734685	-6.00464803518059	1.91747397270808e-09	2.35883744283323e-07
ENSG00000258315	91.0470108098062	-3.38125228399372	0.762094099852272	-4.43679105329533	9.13098471199871e-06	0.000558663375829627
ENSG00000258366	276.65511403554	-6.35651461561864	0.849803592417488	-7.47998087126918	7.43334301639551e-14	1.93304555606113e-11
ENSG00000258429	45.9769420206051	-4.68985468805184	1.07912559303744	-4.34597670401942	1.38657285798844e-05	0.000818556114784901
ENSG00000258472	32.4106888313422	-7.13750530438984	1.48629393494127	-4.80221653106044	1.56918871997524e-06	0.000113512017828068
ENSG00000258659	238.717914194168	-7.11761765858698	1.09807196146807	-6.481922777694	9.05609916017324e-11	1.487369798089e-08
ENSG00000258727	152.70010732675	-3.45961529144641	0.874609216858056	-3.95561266078893	7.63387621185897e-05	0.00373895218561816
ENSG00000258818	95.8575891726821	-5.44786784409006	1.10032050401982	-4.95116452359769	7.37707027457145e-07	5.76252972322418e-05
ENSG00000258900	9.09177218192514	-6.29084609169692	1.60263249951937	-3.92532042972018	8.66143632022467e-05	0.00416006291393571
ENSG00000259494	57.8184518157275	-2.43962021925549	0.697316045154411	-3.49858609479618	0.000467732054653445	0.0180621942308278
ENSG00000259623	43.2045388523456	-8.54144151979644	1.44238949455743	-5.92173026219745	3.18571848172172e-09	3.80508142374948e-07
ENSG00000259755	5.79858910993556	6.34512011791189	1.94650697152305	3.25974692654048	0.00111511665411639	0.0383734615446686
ENSG00000260103	8.57690818378337	-6.20425422266456	1.61921295791334	-3.83164808084286	0.000127287724987421	0.00581110893809238
ENSG00000260121	58.0756995916642	-4.17898263029276	1.06567048072687	-3.9214585614142	8.80145860303417e-05	0.00421128536426778
ENSG00000260145	27.8993962464793	4.99011242695528	1.12088665447586	4.45193312546727	8.51006718809326e-06	0.000525973113274967
ENSG00000260401	39.3571541850218	-8.40327738755319	1.61651792579464	-5.19838181406022	2.01030876262783e-07	1.72082430080943e-05
ENSG00000260461	31.6427876166563	-7.10600357280089	1.37055866638579	-5.18474965507289	2.16305217742553e-07	1.84388978975229e-05
ENSG00000260465	8.94473033864977	-6.26257626665896	1.77172140013074	-3.53474099607129	0.000408175033638183	0.0159421062567734
ENSG00000260467	212.04703072211	4.61310381196287	0.809878953067116	5.6960411114432	1.22621321317788e-08	1.26589569103148e-06
ENSG00000260966	11.8306025335976	-6.6716466591014	1.54561760929273	-4.31649239694824	1.58528138816911e-05	0.000922606822621703
ENSG00000261269	20.2715880447727	-7.45382482602329	1.73861958926462	-4.2872085832048	1.80932385562544e-05	0.00103703510718669
ENSG00000261438	13.6352816481083	-6.88034857927215	1.61073556281532	-4.27155688252536	1.94112998392328e-05	0.00109858331652121
ENSG00000261505	75.9629022900151	-2.83260972406683	0.717579712220122	-3.94744956668717	7.89881502199444e-05	0.00383624718231333
ENSG00000262049	23.4177626076092	-7.65312963461016	1.42461746283243	-5.3720594014018	7.78424553061583e-08	7.17127982874312e-06
ENSG00000262152	20.5701652732935	8.16115515664494	1.67815845162395	4.86316125199465	1.15525655969679e-06	8.65370027369428e-05
ENSG00000262246	3433.09949929558	-2.24326546459917	0.489842603155865	-4.57956382345407	4.65946593793757e-06	0.000304138645910041
ENSG00000262814	170.810399036733	-4.36054790053276	0.70002582513088	-6.22912433225944	4.69049444381269e-10	6.55520529616925e-08
ENSG00000263142	8.70022965456036	-6.22205682505917	1.74054212428551	-3.57478094798385	0.000350521241950442	0.0140099385109531
ENSG00000263335	23.3512897448657	-7.65153129870029	1.51018087698078	-5.06663235863347	4.04915235387844e-07	3.28797572956833e-05
ENSG00000263647	91.4076652544388	-9.62159192218531	1.39054867297613	-6.91927733934883	4.53953375175737e-12	9.14315503883367e-10
ENSG00000264281	11.1080279043055	6.25563391194851	1.59537664738726	3.92110159202426	8.8145088913315e-05	0.00421128536426778
ENSG00000264343	27.9081727759372	-4.48988080594507	1.08693449719806	-4.13077404159979	3.61543819297286e-05	0.00192923538276453
ENSG00000264773	18.6894223875066	7.01439867112343	1.60860470323992	4.36054840384066	1.29736877879189e-05	0.000772554904101468
ENSG00000265287	13.6038852412693	-6.87090768222749	1.54348910752733	-4.45154270847736	8.52555718071281e-06	0.000525973113274967
ENSG00000265658	6.23828451107155	5.41401932715437	1.67516339163573	3.23193507820619	0.00122954987599658	0.0418209812127049
ENSG00000265681	1909.97731975215	-5.98222533240269	1.04032074928397	-5.75036625629173	8.90503246254932e-09	9.67962893706948e-07
ENSG00000265874	11.5834559842001	7.31459530249229	1.67574652234825	4.36497716387453	1.27136039501626e-05	0.000759268254512036
ENSG00000265967	20.4933749639521	-7.46156506609892	1.55952170333179	-4.78452146588143	1.71395180620695e-06	0.000122687895145351
ENSG00000265982	16.8445811263048	5.1413733053478	1.17946336344601	4.35907842896143	1.30611301297298e-05	0.000775514038685462
ENSG00000266173	973.143813158484	-2.5284580589317	0.668633126394377	-3.78153274063235	0.000155865717593672	0.00691599417331402
ENSG00000266208	6.5044917233042	-5.80179253670028	1.72973882350678	-3.35414367640661	0.00079611013996097	0.0286432341775099
ENSG00000266469	66.677129150254	-8.20856830318199	1.32095756158726	-6.2141044813874	5.16181752469883e-10	7.16516075860897e-08
ENSG00000266820	201.099688592028	-10.7582173771235	1.36116145482236	-7.90370410432138	2.70735269680984e-15	1.01127006915021e-12
ENSG00000266931	10.5423768257448	-6.49978938663509	1.57511980025175	-4.12653652477496	3.68267537086884e-05	0.0019600228709619
ENSG00000266964	21.1200857802379	-3.88080868550389	1.21475605138554	-3.19472266145738	0.00139965271200348	0.0466793268107136
ENSG00000266967	123.159683883614	-3.04564965243906	0.905297325170164	-3.36425345326917	0.00076751024098798	0.0278055202284164
ENSG00000267283	37.2126336300582	-3.56299142328186	1.07504266815897	-3.31427907822817	0.000918797532814675	0.0326006502834969
ENSG00000267368	301.413470632297	-11.3405138163505	1.37788226813115	-8.23039390131047	1.86598816481342e-16	8.5188579684282e-14
ENSG00000267532	11.0247753600762	-6.57271218742375	1.57424941677737	-4.17514030329365	2.97802455459467e-05	0.00162282590051971
ENSG00000267571	24.1900030600098	3.67089010821611	0.882848725515108	4.15800578527684	3.21037895561407e-05	0.00172654516398261
ENSG00000267648	19.3866884803638	-3.82807249649744	1.1385857173828	-3.36212938389637	0.000773438741817852	0.0279253523935078
ENSG00000267673	30.2483455791127	-8.02237748524436	1.39762343982234	-5.74001355205101	9.46689749409191e-09	1.02362074799276e-06
ENSG00000267796	161.266528550768	-2.39617285950465	0.596736905066352	-4.01545947495609	5.93300932989766e-05	0.00301702335825291
ENSG00000267855	149.932529393979	-5.48508724189918	0.84635645673852	-6.48082400533253	9.12230308407391e-11	1.487369798089e-08
ENSG00000268006	99.1266566661007	-4.95458588949782	0.740596653041944	-6.68999227737155	2.23182374507238e-11	3.98700756684931e-09
ENSG00000268069	17.8030268723654	-4.64674245198521	1.21786417908487	-3.81548495455122	0.00013591573776194	0.00613681959688195
ENSG00000268583	9.70660550981549	3.38397627376595	1.05633671898137	3.20350150947051	0.00135767328333842	0.0457120595622099
ENSG00000268713	32.5193205839359	-8.13181330907139	1.42461936811124	-5.7080603360409	1.14270915271671e-08	1.19166582910721e-06
ENSG00000268734	2405.23172570592	-14.337538206024	1.43954455116312	-9.95977387045057	2.28582032936659e-23	3.13065952310049e-20
ENSG00000269858	2916.26084449234	-2.66087460264785	0.698234431634013	-3.8108613412559	0.000138483430574042	0.00621179824828193
ENSG00000269929	31.20769016971	7.08807694151269	1.37533875215906	5.15369535715151	2.55402736945792e-07	2.15925671926517e-05
ENSG00000269954	40.1344342461422	8.13493447369981	1.42197937717564	5.72085263983051	1.05990796000381e-08	1.11778093383931e-06
ENSG00000270696	17.0500473660813	-7.19435843216989	1.47505308079589	-4.87735561915377	1.07517492741186e-06	8.12073298115779e-05
ENSG00000270906	20.2279577480781	3.5329293648446	1.04707244788092	3.37410211871642	0.000740568892027906	0.0271079063365248
ENSG00000271207	6.43316003248639	6.47356922592947	1.82279531356703	3.55145154134795	0.000383112532853411	0.0150779001435641
ENSG00000271303	790.970217150295	-11.7663844464535	1.31855584137998	-8.92369066003226	4.5100235116465e-19	2.98883622655696e-16
ENSG00000271383	363.513593547238	-10.643625798784	1.31708259467285	-8.08121361700007	6.41253682035943e-16	2.58312071446008e-13
ENSG00000271699	29.1419163902846	-5.98712889670443	1.50015724683129	-3.9910008829746	6.57950353706388e-05	0.00330487336590318
ENSG00000271821	13.3211080640349	7.53799669034946	1.65449975972358	4.55605789366137	5.21225759596379e-06	0.000336731509595849
ENSG00000271943	10.0205885262443	5.11415655473363	1.46315377197823	3.49529670269662	0.00047353503820657	0.0182519771574405
ENSG00000272034	7.13215388265494	6.61453688388692	1.85493246682863	3.56591789845361	0.000362584879539785	0.0143524928039795
ENSG00000272112	7.98389261433644	-6.11151753852846	1.71141572737411	-3.57103037022196	0.000355579657470396	0.0141310959141596
ENSG00000272155	14.9652382626282	-7.01558241359806	1.55794384714257	-4.50310351458773	6.69682443089797e-06	0.00042859676357747
ENSG00000272325	363.697918724074	-6.41785787260439	0.616989994773689	-10.4018832184766	2.43080881421803e-25	4.16154468994127e-22
ENSG00000272379	137.702342053786	10.8926811550944	1.38544446382955	7.86222864898217	3.77358395603477e-15	1.27089358676686e-12
ENSG00000272573	97.1353182942842	-6.17382062313035	0.981222900762496	-6.29196548341131	3.13471197215950e-10	4.50346312979333e-08
ENSG00000272578	388.400288105476	-3.69188615232109	0.770818718268891	-4.7895647378833	1.67143469211068e-06	0.000120062777324202
ENSG00000272589	12.9247818904043	-6.80207632444041	1.54218858195417	-4.41066443107834	1.03053915840441e-05	0.000628231349265882
ENSG00000272760	17.2982580512157	-7.22112488610427	1.48022369750421	-4.87840108105263	1.0694927731038e-06	8.10762344304227e-05
ENSG00000272779	49.6206940044151	-6.83845441504712	1.24807603436134	-5.4791969613826	4.27260537067653e-08	4.08262347605482e-06
ENSG00000272821	51.9352341334317	-8.80475399286812	1.44482961037591	-6.09397393965184	1.10141598425277e-09	1.40543416027882e-07
ENSG00000272909	10.0311970201904	-6.42573254485892	1.6297804603913	-3.9426982351452	8.05700056593848e-05	0.0039038448025151
ENSG00000272941	108.035201236706	-2.70074147709907	0.637290564530117	-4.23784946367496	2.25670991561426e-05	0.00126671717230544
ENSG00000273036	20.4226242752255	-7.45402786638865	1.7605021984493	-4.23403496624678	2.29535231411715e-05	0.00128140537883757
ENSG00000273300	15.2569994867389	-7.03167571505435	1.58233454025002	-4.44386160839495	8.83584518382232e-06	0.000543483842683969
ENSG00000273828	14.705648498432	5.64539394583177	1.57819344223034	3.57712419451799	0.00034739514388393	0.0139120581597494
ENSG00000274012	871.091650738805	-12.8719782048058	1.47766611694721	-8.71101939550376	3.01154124933166e-18	1.67213793043972e-15
ENSG00000274051	7.21190068993503	6.6418653906112	1.84029473209567	3.6091313390044	0.000307224044044745	0.0125980254707689
ENSG00000274070	153.175072329228	2.60831285609359	0.634303319907332	4.11209081559694	3.9209199585491e-05	0.00205816210288681
ENSG00000274425	66.7495066284091	-6.07072235583272	0.892733884220657	-6.80014779671141	1.04511875965061e-11	1.95190179984202e-09
ENSG00000275895	131.547984639381	4.8372497070532	0.841087516202353	5.75118476243015	8.86201993044868e-09	9.67962893706948e-07
ENSG00000276259	9.63196762601721	-6.36782050338704	1.65687264280914	-3.84327698995063	0.00012140231695024	0.00559212824983347
ENSG00000276409	58.8643858517086	-5.84529385884903	1.67359446686705	-3.49265845135791	0.00047823777129744	0.0183987205496903
ENSG00000276758	21.6098587439107	8.2294584716278	1.51141553026521	5.44486827536022	5.18437365690368e-08	4.93091538923283e-06
ENSG00000276961	14.5646893591928	6.69571643699376	1.57857745684946	4.24161412412232	2.21917997746304e-05	0.00125249542464288
ENSG00000277654	16.4586975792317	7.82096583489623	1.65538285343616	4.72456617432146	2.3060711565354e-06	0.000160596358779197
ENSG00000278615	24.8591684014769	-7.74711085619734	1.56326270489078	-4.95573190095302	7.20585198016298e-07	5.65026805650643e-05
ENSG00000278621	6.47835808510098	-5.79278310948604	1.80907500109172	-3.20206907175782	0.00136444277228461	0.0458024711010049
ENSG00000278834	7.76211238410308	-6.07341556169205	1.82611528648151	-3.32586644811133	0.000881441511069154	0.0314380805614665
ENSG00000278970	755.028382723113	-2.68129750064047	0.448778607195713	-5.97465533706055	2.30577139153081e-09	2.79924493398582e-07
ENSG00000279095	17.1210798955161	-7.20519114130676	1.46620416010667	-4.91417998758273	8.91548179484444e-07	6.88570142831896e-05
ENSG00000279117	101.882446491228	-9.77472641551829	1.40158735845787	-6.97404008143536	3.07966279569902e-12	6.39076691665057e-10
ENSG00000279170	10.641284023508	6.2375052813457	1.51700534469798	4.11172267991418	3.92717846734633e-05	0.00205816210288681
ENSG00000279483	46.1807671179273	9.32083806667225	1.73602058824906	5.36908267664799	7.91381363540623e-08	7.25809764847257e-06
ENSG00000279519	15.6654360179077	-7.07779005241861	1.53338982099981	-4.61577998985522	3.91621658135438e-06	0.000258696956422329
ENSG00000279528	8.57954498433517	-6.20466138238497	1.61797796966045	-3.83482439114242	0.000125654037205398	0.00577502581733264
ENSG00000279605	264.211262918038	-4.95407990973967	0.531974929844848	-9.31261913260564	1.24718218814101e-20	1.16464140332586e-17
ENSG00000279716	150.723129470949	-2.24337082598506	0.523464407931568	-4.28562246447581	1.8222822901791e-05	0.00103703510718669
ENSG00000279933	365.788292909474	-5.82503859657048	1.01626346277392	-5.73181936568973	9.93590550159856e-09	1.06870807656985e-06
ENSG00000280143	112.551415253047	-7.99954430514061	1.33849236675638	-5.97653337727001	2.2793587057804e-09	2.78733007449717e-07
ENSG00000280153	74.1714870298153	-9.31677492884314	1.52127700340228	-6.12431194845287	9.10763075183656e-10	1.17677462997315e-07
ENSG00000280789	257.38084539023	-2.44362943606553	0.684686027959654	-3.56897809547463	0.000358376384140768	0.014213290416579
ENSG00000280828	33.7665489217206	-4.4678205509041	1.37707011958648	-3.24443939880544	0.00117682055579708	0.0403616051724462
ENSG00000281358	19.9404384432731	-7.41827486848165	1.52754900454746	-4.85632529391706	1.19584192477783e-06	8.86908899012123e-05
ENSG00000281376	12.7174890872162	-6.76765674789215	1.62451417384268	-4.16595734088532	3.100486805681e-05	0.00167743752153973
ENSG00000281420	9.77296273068278	7.06775646538822	1.94675186085977	3.63053792704058	0.000282831138266314	0.0117146832752886
ENSG00000281896	14.1808089991652	-6.92677457470725	1.64498415249059	-4.21084577879959	2.54416389385582e-05	0.00140126817789206
ENSG00000281991	102.000891866006	-9.77928442901076	1.35439368282032	-7.22041497465264	5.18291677757048e-13	1.20997548043646e-10
ENSG00000282431	6.77087517550289	6.53964717531765	1.81694691584267	3.59925054402851	0.000319135605757972	0.0129828156132511
ENSG00000283375	22.1403958946512	-7.5800593235775	1.52055389448433	-4.98506455514236	6.19411284954416e-07	4.91319901085078e-05
ENSG00000283426	6.85935341025853	-5.8834157646481	1.70658049437256	-3.44748799370943	0.000565825555335281	0.0213290279060698
ENSG00000283498	24.7543390155984	4.69344798840434	1.24473793788393	3.7706314281569	0.000162835017779505	0.00716334604981189
ENSG00000283907	166.959939115052	4.66255842417033	1.12217723404337	4.15492159591446	3.25399103721947e-05	0.00174543059709235
ENSG00000284024	84.5554494068188	3.59343581030144	0.608274326539512	5.90759079171497	3.47147016376954e-09	4.0753076025418e-07
ENSG00000284048	32.8343401348614	-8.13919181308099	1.55027265603314	-5.25016795039634	1.5196059578261e-07	1.31724830369534e-05
ENSG00000284154	15.4240261112143	5.73181246378517	1.49017986687691	3.84638968166828	0.000119871065019348	0.0055340026061966
ENSG00000284308	17.4747843129341	-3.24606186709028	0.881788643496156	-3.6812243966084	0.000232116603652316	0.00985681512594889
