# Supplementary material for: Harmonizing and integrating the NCI Genomic Data Commons through accessible, interactive, and cloud-enabled workflows
Source: PLoS One. 2025 Mar 4;20(3):e0318676. doi: 10.1371/journal.pone.0318676 (PMC11878898; doi:10.1371/journal.pone.0318676)
Supplement: S3 File — Published counts from TCGA-LAML project in the GDC Data Release v 32 were used. NA rank changes indicate the DEG cannot be found in the other DEG list. (CSV) [file pone.0318676.s003.csv]

gene	GTExN7MScountsPUBLISHED	GTExNFK9countsPUBLISHED	GTExO5YTcountsPUBLISHED	GDC2821countsPUBLISHED	GDC2828countsPUBLISHED	GDC2839countsPUBLISHED	padj	symbol	rank	rank_change
ENSG00000254772	32824	21405	27044	0	0	0	1.67504517150283e-38	EEF1G	15	NA
ENSG00000268734	2181	2611	19247	0	0	0	8.05610045707128e-25	AC245128.3	43	NA
ENSG00000214736	640	1239	1168	0	0	0	5.8944739909881e-21	TOMM6	64	NA
ENSG00000211675	500	685	976	0	0	0	1.54274877307833e-20	IGLC1	71	NA
ENSG00000274012	2867	2115	673	0	0	0	1.96739387143146e-19	RN7SL2	84	NA
ENSG00000213689	326	572	850	0	0	0	5.23420021497131e-19	TREX1	89	NA
ENSG00000267368	802	770	526	0	0	0	1.6023891307345e-18	UPK3BL1	96	NA
ENSG00000145029	380	241	779	0	0	0	8.06158545476191e-18	NICN1	108	NA
ENSG00000266820	314	274	1246	0	0	0	1.80744498773202e-17	KPNA2P3	115	NA
ENSG00000213073	606	361	282	0	0	0	1.01570139805607e-15	CHP1P2	145	NA
ENSG00000213931	415	2762	255	0	0	0	2.23657950515837e-14	HBE1	194	NA
ENSG00000279117	236	296	176	0	0	0	3.36983826474093e-14	AP001972.5	202	NA
ENSG00000263647	160	104	573	0	0	0	4.48094260654292e-14	BPTFP1	209	NA
ENSG00000211596	136	104	266	0	0	0	4.58264036139993e-14	IGKJ2	210	NA
ENSG00000231259	129	91	146	0	0	0	9.65373750353008e-13	ANAPC1P2	260	NA
ENSG00000215837	83	82	281	0	0	0	1.05275290333414e-12	SDHAP2	262	NA
ENSG00000253797	54	161	301	0	0	0	2.25133917858361e-12	UTP14C	285	NA
ENSG00000218227	148	105	103	0	0	0	5.11909305813215e-12	AC136632.1	312	NA
ENSG00000255455	98	55	400	0	0	0	7.49936196226429e-12	AP003486.1	323	NA
ENSG00000230733	52	117	738	0	0	0	1.17909893769258e-11	AC092171.2	331	NA
ENSG00000272821	157	41	233	0	0	0	1.82504038314125e-11	U62317.1	348	NA
ENSG00000259623	40	88	264	0	0	0	4.07090886965902e-11	AC125257.1	381	NA
ENSG00000280153	327	77	98	0	0	0	5.00620110643831e-11	AC133065.3	387	NA
ENSG00000204196	48	95	61	0	0	0	7.22017123264231e-10	RPL12P16	515	NA
ENSG00000142694	28	129	86	0	0	0	1.78553157890718e-09	EVA1B	573	NA
ENSG00000139574	33	33	202	0	0	0	2.57548650970241e-09	NPFF	603	NA
ENSG00000204822	29	39	85	0	0	0	2.77318823167826e-09	MRPL53	607	NA
ENSG00000279095	33	31	79	0	0	0	3.91441623370348e-09	AC243964.4	636	NA
ENSG00000207165	74	77	34	0	0	0	4.46504198774965e-09	SNORA70	655	NA
ENSG00000284048	127	56	35	0	0	0	5.31139720761126e-09	AC073111.2	673	NA
ENSG00000263335	73	19	99	0	0	0	6.10947168663777e-09	AF001548.2	688	NA
ENSG00000272760	36	25	87	0	0	0	6.1387372513587e-09	AC093726.1	689	NA
ENSG00000283375	24	31	156	0	0	0	9.7833816039925e-09	AC087521.4	727	NA
ENSG00000260401	169	12	117	0	0	0	1.52437644282128e-08	AP002761.4	768	NA
ENSG00000265967	75	15	69	0	0	0	3.71257749341545e-08	AC100830.3	874	NA
ENSG00000279519	16	39	79	0	0	0	3.80037134286583e-08	AC007382.1	878	NA
ENSG00000228638	14	45	92	0	0	0	4.15234526701205e-08	FCF1P2	887	NA
ENSG00000230673	67	66	19	0	0	0	5.79744971480333e-08	PABPC1P3	924	NA
ENSG00000243509	60	60	20	0	0	0	6.49912432079988e-08	TNFRSF6B	940	NA
ENSG00000265287	40	17	51	0	0	0	7.3703194584664e-08	AC005726.4	967	NA
ENSG00000272155	17	24	98	0	0	0	8.43171214313477e-08	AC055822.1	982	NA
ENSG00000236263	20	19	163	0	0	0	8.75185577818778e-08	AC234582.1	990	NA
ENSG00000260966	18	27	53	0	0	0	9.63440060039387e-08	AP001486.2	1005	NA
ENSG00000167644	25	31	34	0	0	0	1.01450892617124e-07	C19orf33	1018	NA
ENSG00000210151	15	20	225	0	0	0	1.46454579532173e-07	MT-TS1	1089	NA
ENSG00000273300	54	26	26	0	0	0	1.50483545304743e-07	AC000068.3	1091	NA
ENSG00000214110	26	9	264	0	0	0	2.41686531869386e-07	LDHAP4	1188	NA
ENSG00000266931	24	25	30	0	0	0	2.52336062324756e-07	AC092651.1	1189	NA
ENSG00000261438	10	29	86	0	0	0	3.4799339244255e-07	AL157394.1	1260	NA
ENSG00000145075	18	17	44	0	0	0	4.56168808286793e-07	CCDC39	1306	NA
ENSG00000258900	16	20	38	0	0	0	5.6773918005412e-07	HNRNPCP1	1350	NA
ENSG00000245261	31	13	36	0	0	0	6.14374423117108e-07	AL133375.1	1371	NA
ENSG00000238795	22	27	23	0	0	0	6.7809827481095e-07	SCARNA12	1391	NA
ENSG00000255513	46	49	11	0	0	0	7.72311737266452e-07	AC005363.1	1421	NA
ENSG00000279528	18	19	30	0	0	0	8.64470918278689e-07	AC115618.3	1449	NA
ENSG00000228703	124	20	10	0	0	0	1.38950356828884e-06	AL355310.2	1580	NA
ENSG00000261269	14	8	198	0	0	0	1.44642779026679e-06	AC093278.2	1594	NA
ENSG00000125780	140	24	7	0	0	0	1.59173473544185e-06	TGM3	1616	NA
ENSG00000276259	15	33	21	0	0	0	1.78690318069779e-06	AC009118.3	1653	NA
ENSG00000273036	106	11	16	0	0	0	2.08563173270262e-06	AL390726.4	1695	NA
ENSG00000239257	17	31	17	0	0	0	2.66254564631118e-06	RPL23AP1	1764	NA
ENSG00000229590	16	46	15	0	0	0	2.8187690443678e-06	MSX2P1	1782	NA
ENSG00000230163	11	19	31	0	0	0	3.08160419985392e-06	AL122010.1	1808	NA
ENSG00000242282	18	17	17	0	0	0	6.08759525291695e-06	AC108488.1	2020	NA
ENSG00000272112	10	11	54	0	0	0	6.11003090358363e-06	AC011374.2	2026	NA
ENSG00000283426	10	18	27	0	0	0	6.17318188768923e-06	SMBD1P	2039	NA
ENSG00000228343	21	9	24	0	0	0	8.56134953891109e-06	AC115618.2	2171	NA
ENSG00000238917	102	23	3	0	0	0	9.1034208054832e-06	SNORD10	2193	NA
ENSG00000266208	14	17	17	0	0	0	9.99408210136474e-06	AC080112.1	2226	NA
ENSG00000260465	38	6	21	0	0	0	1.4364716150044e-05	AC018557.1	2366	NA
ENSG00000268810	14	10	19	0	0	0	2.30890758368567e-05	AC007193.1	2604	NA
ENSG00000183336	7	12	29	0	0	0	3.14298562421623e-05	BOLA2	2734	NA
ENSG00000278621	21	14	9	0	0	0	3.6863236473167e-05	AC037198.2	2811	NA
ENSG00000173239	2	17	213	1	0	1	6.1147497372792e-05	LIPM	3104	NA
ENSG00000229512	27	7	11	0	0	0	6.30984662412092e-05	AC068580.1	3123	NA
ENSG00000207304	10	16	11	0	0	0	6.88076134940398e-05	SNORA8	3188	NA
ENSG00000198744	24	58	205	29760	270	1189	7.17665198879828e-05	MTCO3P12	3218	NA
ENSG00000283440	18	9	10	0	0	0	8.71270496738773e-05	LINC01260	3338	NA
ENSG00000260413	29	12	5	0	0	0	8.90165667048573e-05	AC025279.2	3354	NA
ENSG00000272559	5	21	15	0	0	0	9.48668461337863e-05	OR51F3P	3389	NA
ENSG00000271602	12	25	5	0	0	0	0.000113937121338917	KRT8P49	3499	NA
ENSG00000275857	13	20	5	0	0	0	0.00014376175679585	AC009133.4	3662	NA
ENSG00000206047	24	5	10	0	0	0	0.000164692306383399	DEFA1	3743	NA
ENSG00000275902	10	9	10	0	0	0	0.000242846246460287	AC139530.3	4022	NA
ENSG00000267030	24	4	9	0	0	0	0.000278221355221466	AC011498.2	4138	NA
ENSG00000260244	12	30	2	0	0	0	0.000282967915268805	AC104083.1	4160	NA
ENSG00000200530	6	11	12	0	0	0	0.000306494068131164	SNORD35B	4241	NA
ENSG00000240494	7	5	22	0	0	0	0.000326041166889056	RPS12P28	4310	NA
ENSG00000227986	4	16	12	0	0	0	0.000340263427428616	TRIM60P18	4334	NA
ENSG00000279504	23	6	5	0	0	0	0.000391233687167681	AD001527.2	4427	NA
ENSG00000213578	11	2	28	0	0	0	0.000454390116686087	CPLX3	4556	NA
ENSG00000273149	46	6	1	0	0	0	0.000516632300726757	AL138963.3	4668	NA
ENSG00000108950	26	128	5449	126	57	43	0.000545036713156772	FAM20A	4711	NA
ENSG00000212643	8	9	8	0	0	0	0.000570101868653379	ZRSR2P1	4750	NA
ENSG00000228452	7	3	24	0	0	0	0.000694597320038345	AC098484.1	4959	NA
ENSG00000180785	5	15	6	0	0	0	0.000836662985327343	OR51E1	5172	NA
ENSG00000276101	7	4	15	0	0	0	0.000979866289845203	AC027601.3	5329	NA
ENSG00000229417	7	3	19	0	0	0	0.00103799428437819	NPM1P25	5402	NA
ENSG00000278527	13	3	9	0	0	0	0.00123086789614911	SNORD22	5591	NA
ENSG00000273544	15	15	1	0	0	0	0.00123473269496451	SNORA44	5598	NA
ENSG00000271984	8	5	9	0	0	0	0.00129292889479586	AL008726.1	5654	NA
ENSG00000272396	2	1	67	0	0	0	0.00135447266761514	AC005392.3	5699	NA
ENSG00000278274	9	9	4	0	0	0	0.00142492121392243	SNORA61	5754	NA
ENSG00000270096	15	4	5	0	0	0	0.00146965284259393	AC078795.2	5799	NA
ENSG00000258967	35	0	10	0	0	0	0.00287091162157751	HMGN1P3	6667	NA
ENSG00000237718	15	5	2	0	0	0	0.00295437639201072	AC009095.1	6702	NA
ENSG00000131042	4204	4794	24590	726	4066	172	0.00323643266782314	LILRB2	6815	NA
ENSG00000196917	2	3	1	21	5	379	0.00335730367875179	HCAR1	6870	NA
ENSG00000234882	6	16	1	0	0	0	0.00370228606440756	EIF3EP1	7033	NA
ENSG00000261229	2	4	20	0	0	0	0.00378348209604806	AC021483.2	7069	NA
ENSG00000171987	4	15	2	0	0	0	0.00380284448933532	C11orf40	7081	NA
ENSG00000267670	1	4	28	0	0	0	0.00398184735041766	AC022098.2	7136	NA
ENSG00000205495	7	6	4	0	0	0	0.00405023668367675	OR52J3	7157	NA
ENSG00000172867	14	132	6	3	0	10	0.00407201676477326	KRT2	7170	NA
ENSG00000209582	40	3	0	0	0	0	0.0045427098369477	SNORA48	7337	NA
ENSG00000252481	1	7	13	0	0	0	0.00698402494372473	SCARNA13	8019	NA
ENSG00000261011	1	12	6	0	0	0	0.0074125866584998	AL136982.4	8131	NA
ENSG00000254633	17	0	14	0	0	0	0.00767342618604893	AL512590.2	8203	NA
ENSG00000263683	2	2	19	0	0	0	0.00891016630487475	AC005154.3	8479	NA
ENSG00000237437	4	7	3	0	0	0	0.00971649631404476	ASS1P12	8641	NA
