# Supplementary material for: Harmonizing and integrating the NCI Genomic Data Commons through accessible, interactive, and cloud-enabled workflows
Source: PLoS One. 2025 Mar 4;20(3):e0318676. doi: 10.1371/journal.pone.0318676 (PMC11878898; doi:10.1371/journal.pone.0318676)
Supplement: S4 File — Reprocessed counts were generated using our GDC RNA-seq workflow implementation. NA rank changes indicate the DEG cannot be found in the other DEG list. (CSV) [file pone.0318676.s004.csv]

gene	GTExN7MScountsREPROCESSED	GTExNFK9countsREPROCESSED	GTExO5YTcountsREPROCESSED	GDC2821countsREPROCESSED	GDC2828countsREPROCESSED	GDC2839countsREPROCESSED	padj	symbol	rank	rank_change
ENSG00000285417	6	0	12	4595	1561	2923	6.335742983977e-15	BX571818.1	64	NA
ENSG00000286071	16	8	9	922	1105	1198	1.7555741364163e-12	AL136171.2	124	NA
ENSG00000286051	0	0	0	2418	482	6603	3.64003364002304e-12	AC244102.3	137	NA
ENSG00000129682	34	32	509	4	4	1	2.18581881274502e-09	FGF13	294	NA
ENSG00000286742	2	3	0	819	445	3285	2.68584409214097e-09	AC000065.1	296	NA
ENSG00000286153	7	1	16	484	872	957	4.74225117885797e-09	AP000331.1	323	NA
ENSG00000286616	2	1	3	306	187	289	9.82087885252772e-09	AL008730.1	374	NA
ENSG00000286545	3	4	2	287	237	334	1.30150963061507e-08	AC092645.2	398	NA
ENSG00000287195	18	7	10	1402	2177	507	1.34978752977208e-08	AC131568.1	402	NA
ENSG00000283208	5	6	4	331	282	439	1.35970162884857e-08	AC001226.2	403	NA
ENSG00000287932	0	0	0	323	121	999	5.76080357401143e-08	AC000065.2	518	NA
ENSG00000204389	16939	2396	3445	673	733	929	1.59258666717426e-07	HSPA1A	600	NA
ENSG00000260007	5	12	22	498	395	367	2.10278757189976e-07	AC107871.1	626	NA
ENSG00000107317	114	657	39	19	4	1	5.63421775524599e-07	PTGDS	750	NA
ENSG00000285692	0	0	0	93	204	135	1.01482878856826e-06	AC023509.6	845	NA
ENSG00000285650	1	0	0	193	195	191	1.19612316271693e-06	AL157827.2	869	NA
ENSG00000287255	24	248	1325	40	7	5	1.36145002186939e-06	AC007877.1	902	NA
ENSG00000286341	6	5	6	278	622	187	1.36367162687625e-06	AP002762.3	903	NA
ENSG00000198892	524	57	135	42	11	18	1.88834850582572e-06	SHISA4	955	NA
ENSG00000287408	0	0	1	225	223	132	1.88899789094708e-06	AC027811.1	957	NA
ENSG00000287555	7	2	8	195	233	314	1.97693249811977e-06	AC023424.2	962	NA
ENSG00000286320	3	3	1	217	151	439	2.01338393700062e-06	AC108053.1	964	NA
ENSG00000286512	2	0	12	303	290	449	3.44882740709878e-06	AL031768.2	1051	NA
ENSG00000287771	20	11	285	4	0	0	4.41836787192176e-06	AC007271.1	1104	NA
ENSG00000288048	1	0	2	757	43	564	4.50624521093654e-06	AC104088.3	1112	NA
ENSG00000235655	713	612	7580	207	491	319	4.74421535228675e-06	H3P6	1124	NA
ENSG00000286550	2	0	1	116	142	203	8.13428247195687e-06	AL591002.1	1272	NA
ENSG00000285303	0	0	0	46	330	122	8.14381436849779e-06	AC004381.4	1275	NA
ENSG00000287680	8	3	1	440	204	383	1.14844822252706e-05	AC093330.3	1370	NA
ENSG00000285803	2	0	2	126	169	101	1.25883335822423e-05	AL442003.1	1393	NA
ENSG00000286672	2	0	0	159	130	223	1.29275667323261e-05	AL096712.2	1403	NA
ENSG00000287945	0	0	0	57	124	91	1.40570911099473e-05	AL603824.1	1435	NA
ENSG00000286245	0	0	0	55	90	158	1.43374537073841e-05	AC125437.3	1438	NA
ENSG00000285774	30	15	9	1	2	1	1.48585564885297e-05	AL133444.1	1449	NA
ENSG00000168314	13	7	257	4	3	0	1.79403828534198e-05	MOBP	1514	NA
ENSG00000285999	4	4	17	161	396	395	1.80447017174271e-05	AC025442.2	1518	NA
ENSG00000271821	8	9	65	2	1	0	1.82383867475387e-05	AL662844.3	1522	NA
ENSG00000286214	15	6	53	841	670	593	1.95912192933547e-05	AUXG01000058.1	1546	NA
ENSG00000287727	1	2	0	138	106	145	2.15016635284024e-05	AL139423.2	1578	NA
ENSG00000203811	46	80	12	6	0	5	2.35468438378713e-05	H3C14	1613	NA
ENSG00000287351	4	3	0	158	277	203	2.38746886412608e-05	AC092120.3	1619	NA
ENSG00000288065	1	0	5	130	130	125	2.42714520397015e-05	AC007881.4	1628	NA
ENSG00000157654	115	190	141	2545	4036	4236	3.07160600849257e-05	PALM2AKAP2	1699	NA
ENSG00000091583	86	1	9	0	0	0	3.34639111757765e-05	APOH	1734	NA
ENSG00000288032	0	0	0	56	71	86	3.36573202466313e-05	AC104472.5	1740	NA
ENSG00000286912	0	0	0	196	26	127	3.89062365738242e-05	AC006008.1	1780	NA
ENSG00000286864	8	0	0	575	543	479	3.99102505599755e-05	AC012076.1	1788	NA
ENSG00000285966	23	46	8	0	1	4	4.84877748893836e-05	AC007686.4	1853	NA
ENSG00000287125	1	3	0	233	165	84	5.1762148494825e-05	AC018695.9	1867	NA
ENSG00000287044	0	0	0	52	57	103	5.59407468483289e-05	AL139106.1	1893	NA
ENSG00000286825	3	0	0	103	210	142	6.26298502448016e-05	AL096870.10	1957	NA
ENSG00000287403	0	0	0	37	81	107	6.5698649190768e-05	AC016245.2	1978	NA
ENSG00000284770	16	1	10	362	503	448	6.61656402936972e-05	TBCE	1981	NA
ENSG00000287613	0	2	0	129	85	235	7.75502274172329e-05	AC069549.2	2035	NA
ENSG00000286481	12	49	7	2	0	0	7.84866180699825e-05	AC011246.1	2046	NA
ENSG00000285979	46	31	30	904	806	628	8.92270830628004e-05	AC009090.6	2087	NA
ENSG00000286997	11	2	4	206	240	587	9.22215294486374e-05	AC005856.1	2097	NA
ENSG00000281591	0	0	0	12	42	808	9.42580730533628e-05	DBET	2102	NA
ENSG00000287608	4	0	0	202	123	167	9.59552276138756e-05	AC022137.3	2111	NA
ENSG00000286715	1	0	0	98	91	75	0.000101837501947157	AL589863.2	2133	NA
ENSG00000287087	1	0	0	104	79	79	0.000108662368043462	AC025175.2	2171	NA
ENSG00000272980	1	0	0	64	97	117	0.000117503083759668	Z94721.2	2218	NA
ENSG00000284154	39	9	20	6	6	5	0.000119442350643914	MIR3605	2232	NA
ENSG00000136872	177	12	34	12	12	12	0.000139149476670568	ALDOB	2290	NA
ENSG00000286599	7	3	4	127	146	168	0.000151985368464124	AC110611.1	2337	NA
ENSG00000287466	0	0	0	66	50	43	0.000154597917434087	AL355531.1	2345	NA
ENSG00000287957	1	0	4	113	74	109	0.000165477196487173	AC007695.1	2372	NA
ENSG00000286894	0	0	0	40	64	56	0.000168655462410526	AC009141.1	2377	NA
ENSG00000284946	14	9	3	321	400	348	0.000172399998898959	AC068831.6	2395	NA
ENSG00000287663	0	0	0	41	37	149	0.000177984823936646	AL122020.2	2415	NA
ENSG00000285701	1	0	1	69	97	131	0.000179193832643443	AL357140.4	2427	NA
ENSG00000287719	24	6	14	0	0	2	0.00018499229304982	AP001531.1	2438	NA
ENSG00000286236	3	22	117	5	6	1	0.000187346566768908	AC018755.5	2443	NA
ENSG00000285719	0	0	0	42	25	238	0.000209535014873849	AL356275.1	2497	NA
ENSG00000286757	1	3	2	102	72	110	0.000214955542093108	AL137139.2	2514	NA
ENSG00000286721	1	0	0	99	36	206	0.000233484256017111	AC010623.1	2569	NA
ENSG00000285108	2	1	0	14	277	690	0.000233496608964803	AC103718.1	2570	NA
ENSG00000152766	41	153	5898	39	189	21	0.000258771434736032	ANKRD22	2626	NA
ENSG00000286633	1	4	0	94	129	353	0.00026436056609548	AL160400.1	2635	NA
ENSG00000287242	1	0	0	74	59	93	0.000266768958530028	AC073593.2	2638	NA
ENSG00000286431	16	4	12	278	213	506	0.000275311929487366	BX842570.1	2650	NA
ENSG00000284959	4	7	1	226	130	257	0.000279298071605278	AC007262.2	2657	NA
ENSG00000137267	391	26	76	43	18	33	0.000282075220493725	TUBB2A	2665	NA
ENSG00000286849	4	0	0	114	138	151	0.000291117710584819	AC009152.6	2684	NA
ENSG00000286899	4	0	1	113	183	81	0.000297278071850892	AL139286.2	2697	NA
ENSG00000263677	0	0	0	6	159	184	0.000322335325259581	AC012588.1	2740	NA
ENSG00000285596	10	5	8	150	179	167	0.000322483253460592	AC017116.2	2744	NA
ENSG00000285658	2	0	0	99	76	94	0.000332044144337493	AC127035.1	2762	NA
ENSG00000288076	2	2	2	80	75	87	0.000359681724641558	AC018398.2	2802	NA
ENSG00000285909	5	4	0	214	373	115	0.000370195180388111	AP002762.2	2820	NA
ENSG00000287106	0	0	0	51	45	37	0.000370195180388111	AC106743.1	2821	NA
ENSG00000286722	0	0	1	51	72	90	0.000387203610742701	AC009244.1	2857	NA
ENSG00000287857	0	0	0	47	44	39	0.000395755263187245	AL592546.3	2867	NA
ENSG00000288235	0	0	0	90	22	56	0.000414543099872318	FAM106C	2892	NA
ENSG00000278206	1	1	0	62	81	113	0.000420553253093801	AL031320.2	2903	NA
ENSG00000207736	8	12	15	5	1	2	0.000457168156252718	MIR657	2969	NA
ENSG00000267385	12	10	69	3	11	2	0.000462310354955585	AC011498.4	2985	NA
ENSG00000287168	15	17	42	420	267	329	0.000466039940944136	AL512625.3	2989	NA
ENSG00000255723	0	0	0	36	80	32	0.000471358503296827	AC108516.2	2995	NA
ENSG00000235027	207	25	40	24	27	5	0.000479107508185654	AC068580.3	3006	NA
ENSG00000287503	0	0	0	30	52	51	0.000492053284719406	AC027243.3	3020	NA
ENSG00000285730	4	0	0	99	164	114	0.000581418846056426	Z94721.3	3127	NA
ENSG00000261732	1	0	0	41	98	69	0.000598820246540667	AL031708.1	3163	NA
ENSG00000287092	0	0	1	171	8	258	0.000629073389439615	AL589693.1	3193	NA
ENSG00000287837	28	12	28	732	276	408	0.000650587541872071	AL590064.1	3211	NA
ENSG00000286076	8	7	16	0	1	3	0.000685240802350569	AC005050.3	3247	NA
ENSG00000248780	4	3	76	0	0	2	0.00068885941718801	ARL4AP2	3252	NA
ENSG00000285533	59	72	132	85	81	99	0.000736942212098304	RELA-DT	3318	NA
ENSG00000286861	1	5	2	107	80	120	0.000771513443667743	AL049779.4	3359	NA
ENSG00000286803	0	0	0	29	48	41	0.000802881025615589	AL109824.1	3384	NA
ENSG00000287097	14	106	0	2	0	2	0.000806409314091405	AL590550.1	3393	NA
ENSG00000228347	15	6	6	1	1	0	0.000860183015102142	FTLP17	3442	NA
ENSG00000286219	13	10	2	318	426	251	0.000872035207938195	NOTCH2NLC	3452	NA
ENSG00000286640	7	53	6	5	2	4	0.000878007051714532	AC093151.5	3461	NA
ENSG00000287427	0	0	0	16	213	23	0.000879172183730929	AL390236.1	3469	NA
ENSG00000286314	8	0	2	101	359	255	0.000881241452479562	AC010359.3	3471	NA
ENSG00000285627	6	0	0	198	161	201	0.000901451020094825	AC005343.4	3497	NA
ENSG00000236592	2	7	22	0	1	0	0.000956283478848245	S100A11P2	3544	NA
ENSG00000286216	0	0	1	66	44	57	0.00096832352900833	AC104335.1	3558	NA
ENSG00000254996	40	31	77	462	729	564	0.000973433048610174	ANKHD1-EIF4EBP3	3562	NA
ENSG00000070729	1	7	79	0	0	2	0.000983192501360545	CNGB1	3570	NA
ENSG00000254851	18	25	3	3	1	4	0.000985184783311751	AP005018.2	3572	NA
ENSG00000266302	3	0	0	254	43	114	0.00101563192143904	AC098850.3	3592	NA
ENSG00000286305	6	0	3	107	112	144	0.0010283595377266	AC004893.2	3597	NA
ENSG00000265992	51	1	2	1	0	0	0.00103150429348409	ESRG	3599	NA
ENSG00000287581	0	0	0	35	26	58	0.00103362748915959	AC016549.1	3601	NA
ENSG00000287695	0	0	0	39	25	52	0.00104562797646448	AC008625.1	3611	NA
ENSG00000286316	1	0	0	52	39	91	0.00108466871350304	Z93020.1	3647	NA
ENSG00000276758	13	26	83	6	14	0	0.00109639120692015	AC245884.12	3659	NA
ENSG00000287131	5	20	56	8	1	0	0.00110258978620977	AC096970.1	3663	NA
ENSG00000287872	0	0	0	28	24	84	0.00119227985199572	AC026956.2	3745	NA
ENSG00000283515	0	0	0	50	20	48	0.00122371256203161	AC020915.4	3771	NA
ENSG00000254387	1	8	26	0	1	0	0.00130576662331374	MYL12AP1	3822	NA
ENSG00000273112	29	4	43	9	9	3	0.00135193323138199	AL590385.2	3847	NA
ENSG00000287769	1	1	4	64	55	102	0.0013977794858816	AL353748.3	3874	NA
ENSG00000286548	4	0	0	217	46	197	0.00144653813150189	AL596214.1	3904	NA
ENSG00000286846	0	1	0	66	26	97	0.00145499787574434	Z93943.1	3911	NA
ENSG00000110002	99	81	1275	190	64	63	0.00148826239394576	VWA5A	3935	NA
ENSG00000286035	13	5	46	306	425	426	0.00149475564406962	AC073840.1	3947	NA
ENSG00000286771	1	1	1	68	39	83	0.00151305640746317	AC097658.3	3955	NA
ENSG00000287002	3	0	2	50	83	104	0.00155183459153675	AL589644.1	3969	NA
ENSG00000287117	0	0	1	97	17	95	0.0016836018074634	AC105916.1	4040	NA
ENSG00000287936	1	0	1	49	52	80	0.00175739915538288	AL391425.1	4084	NA
ENSG00000233419	4	7	8	1	0	0	0.00177471425171312	IFITM3P7	4101	NA
ENSG00000233791	15	17	273	5	7	30	0.00178728432165886	LINC01136	4115	NA
ENSG00000285231	5	4	11	1	0	0	0.00178958159865732	OOSP3	4117	NA
ENSG00000239039	0	0	0	27	20	78	0.00180545635787222	SNORD13	4126	NA
ENSG00000287458	9	8	3	170	283	132	0.00187287425921946	AL033519.5	4166	NA
ENSG00000237169	6	13	267	3	14	15	0.00196271614988443	RPL12P27	4200	NA
ENSG00000287437	2	0	2	46	62	86	0.00201900515343693	AL161662.1	4233	NA
ENSG00000285994	12	0	1	225	643	271	0.0020333934039854	AL731559.1	4244	NA
ENSG00000286092	0	0	0	19	36	49	0.00212233041825836	AC117503.5	4276	NA
ENSG00000284685	3	0	2	57	104	58	0.00216655346219828	AC009093.10	4288	NA
ENSG00000287049	0	0	0	41	22	33	0.00221030478711023	AC124862.1	4324	NA
ENSG00000287959	1	0	0	65	43	35	0.00223858953027513	AC021236.1	4334	NA
ENSG00000286480	3	0	0	76	61	83	0.00230199868713203	AC009501.2	4364	NA
ENSG00000285801	0	0	2	29	61	157	0.00230433444181435	AL133268.4	4367	NA
ENSG00000167914	4	92	6	2	9	4	0.00234825247510053	GSDMA	4394	NA
ENSG00000285850	7	0	0	225	157	205	0.00239239297616647	AC009152.3	4410	NA
ENSG00000285812	1	0	0	35	58	46	0.00239354225001103	AL390719.3	4415	NA
ENSG00000201207	11	8	14	1	6	4	0.0025670015937769	Y_RNA	4475	NA
ENSG00000286288	40	54	388	69	78	31	0.00257776884361588	AL109809.4	4478	NA
ENSG00000258960	7	3	12	1	1	0	0.00260781443073788	FTH1P13	4485	NA
ENSG00000285897	8	5	10	192	102	106	0.00263197492048342	AC004687.2	4497	NA
ENSG00000196990	3	1	35	0	1	0	0.00267112916404404	FAM163B	4515	NA
ENSG00000284638	0	0	0	96	7	47	0.00269123277708604	AC005551.1	4524	NA
ENSG00000287829	0	0	0	35	16	52	0.00271057385975894	AC002542.6	4533	NA
ENSG00000285679	1	1	0	65	34	81	0.0028167190094831	AC079142.1	4575	NA
ENSG00000284882	18	102	669	67	80	46	0.00286490974938291	AL359762.1	4598	NA
ENSG00000286366	6	0	4	163	54	213	0.00294444232684338	AC005052.2	4624	NA
ENSG00000185842	18	7	10	181	142	1239	0.00295736403064771	DNAH14	4631	NA
ENSG00000288603	0	0	0	35	23	29	0.00304957854650226	SNORA74C-2	4663	NA
ENSG00000285758	0	1	0	56	29	48	0.00315435548009145	AC036214.4	4695	NA
ENSG00000270106	0	0	0	26	27	31	0.00335004261451471	TSNAX-DISC1	4755	NA
ENSG00000285996	0	0	0	36	25	24	0.00342830238216163	AC006116.9	4781	NA
ENSG00000287665	7	0	22	231	272	257	0.00353856994697315	AC092428.1	4812	NA
ENSG00000211766	18	13	4	5	0	1	0.0035428942566789	TRBJ2-2P	4815	NA
ENSG00000091482	1	6	9	0	0	0	0.00369950986969143	SMPX	4851	NA
ENSG00000284606	3	2	2	86	102	38	0.00371005824806655	AC105233.4	4854	NA
ENSG00000287378	0	0	1	32	32	72	0.00371839471800352	AC129803.1	4859	NA
ENSG00000286990	3	1	0	113	50	59	0.00373844797056036	AC016026.2	4871	NA
ENSG00000284948	16	7	14	8	3	6	0.0037836939954374	AC107959.4	4881	NA
ENSG00000287113	0	0	1	107	23	32	0.00382360899917004	AL139289.2	4894	NA
ENSG00000284906	0	0	0	16	31	45	0.00384262241039645	AC091057.5	4902	NA
ENSG00000243797	2	5	26	2	0	0	0.00398354741451631	AC004917.1	4951	NA
ENSG00000286974	25	4	20	576	228	303	0.00405940135578333	AL662884.5	4972	NA
ENSG00000288025	2	14	9	193	357	124	0.00413018034812763	AC093849.4	4991	NA
ENSG00000287405	9	8	25	165	337	142	0.00423869282930971	AC017028.2	5017	NA
ENSG00000162685	3	5	4	0	0	0	0.00425811619775112	LSP1P3	5022	NA
ENSG00000285967	67	70	191	1010	897	1179	0.00436466834994921	NIPBL-DT	5054	NA
ENSG00000287494	7	1	2	85	121	100	0.00443224551030667	AC069368.2	5071	NA
ENSG00000165548	243	25	40	16	3	51	0.00448405109526251	TMEM63C	5084	NA
ENSG00000287447	2	0	0	63	52	44	0.00452684273660399	AC099501.1	5095	NA
ENSG00000287978	78	57	290	135	52	27	0.0045667709825586	AC245407.2	5114	NA
ENSG00000286311	1	1	0	94	13	129	0.00458894330202708	AL034550.3	5122	NA
ENSG00000286559	0	0	0	49	9	46	0.00467245655635054	AC099845.1	5151	NA
ENSG00000232254	5	6	9	0	0	2	0.00469573826854587	CSF2RBP1	5155	NA
ENSG00000248643	14	2	18	168	183	373	0.00473292827682064	RBM14-RBM4	5162	NA
ENSG00000286524	0	0	0	24	17	47	0.00473398301788824	AC092567.2	5165	NA
ENSG00000288046	7	1	0	17	554	391	0.00479589876921789	AL031123.5	5171	NA
ENSG00000285921	0	0	0	41	43	11	0.00480224827294909	AP000779.1	5172	NA
ENSG00000287180	2	1	3	82	38	58	0.00493537291909407	AC106818.2	5195	NA
ENSG00000285676	8	0	2	125	162	112	0.00503473832604531	AL158212.5	5217	NA
ENSG00000287799	2	1	0	41	66	54	0.0052327711725122	AC005014.4	5276	NA
ENSG00000287386	0	0	0	18	30	31	0.00523478137212613	AC009248.3	5282	NA
ENSG00000286193	0	0	0	32	25	20	0.00532775645095124	AC025449.2	5305	NA
ENSG00000287642	20	8	4	3	5	2	0.00537450002091601	AC093599.2	5317	NA
ENSG00000287431	1	3	6	62	50	185	0.00540404662223001	AC027601.5	5319	NA
ENSG00000213204	4	0	0	69	81	88	0.00542473554663623	AL049697.1	5323	NA
ENSG00000284783	0	0	0	23	19	38	0.00542636509876004	AC091057.4	5325	NA
ENSG00000285813	6	4	5	87	98	77	0.00542636509876004	AP000813.1	5326	NA
ENSG00000285669	1	4	25	252	209	165	0.00548819805489607	AC026979.4	5337	NA
ENSG00000287121	1	1	0	40	47	52	0.0055177188587959	AC007220.2	5346	NA
ENSG00000188730	6	1	7	0	0	0	0.00556080532060251	VWC2	5352	NA
ENSG00000250978	1	9	4	0	0	0	0.00557721755706795	AC079467.1	5362	NA
ENSG00000284976	341	275	488	593	414	255	0.00576444947801666	BX255925.3	5407	NA
ENSG00000285331	7	2	6	152	53	143	0.00594008282963877	AC090517.5	5439	NA
ENSG00000267461	3	2	45	3	0	0	0.00602954684642416	AC079210.1	5453	NA
ENSG00000285081	1	0	3	28	111	51	0.0061587663396614	AC004593.1	5485	NA
ENSG00000286608	0	1	0	39	30	37	0.00639055906528487	AC010201.3	5534	NA
ENSG00000274322	2	0	0	76	34	49	0.00647018915524794	AL136531.2	5558	NA
ENSG00000288612	37	52	387	104	54	49	0.00647622449203595	AL133351.4	5562	NA
ENSG00000163235	131	173	1592	306	26	13	0.00654934692197774	TGFA	5575	NA
ENSG00000285603	0	0	0	27	13	43	0.00656043047533395	AL035693.1	5578	NA
ENSG00000286615	1	0	0	25	68	28	0.00672514558831629	AC011416.4	5603	NA
ENSG00000254572	5	4	14	3	2	2	0.00672525951875137	GLULP3	5605	NA
ENSG00000185985	3	1	20	0	0	1	0.00697855294180921	SLITRK2	5650	NA
ENSG00000241656	3	5	6	0	0	1	0.0070570351128593	UBA52P7	5665	NA
ENSG00000287214	7	5	4	97	91	98	0.00709968884952879	AC021321.2	5674	NA
ENSG00000286677	1	0	1	55	20	79	0.00714286119262692	AP006545.3	5689	NA
ENSG00000285697	0	0	0	16	31	27	0.00719707966558051	AC002059.3	5699	NA
ENSG00000285852	2	0	0	47	25	130	0.00719960935584676	AL353147.1	5703	NA
ENSG00000286365	3	2	0	72	54	65	0.00721243360096294	AP000553.9	5706	NA
ENSG00000284968	7	3	19	88	185	213	0.00723015023666024	AC093827.4	5708	NA
ENSG00000288075	6	3	32	439	111	286	0.00729939813979973	AC108519.1	5726	NA
ENSG00000177338	3	15	2	1	1	0	0.00733864155164086	LINC00469	5735	NA
ENSG00000259030	1	1	3	41	47	56	0.00733864155164086	FPGT-TNNI3K	5736	NA
ENSG00000285530	0	0	0	57	19	13	0.00734227167508726	AL445928.2	5738	NA
ENSG00000287141	0	0	0	16	25	33	0.00740002850948875	AC093675.2	5748	NA
ENSG00000258210	0	1	0	26	30	52	0.00766651603491236	AC144548.1	5804	NA
ENSG00000286138	2	0	0	28	45	108	0.00777005866325821	AC010336.7	5820	NA
ENSG00000288018	1	1	1	44	25	80	0.00779369387335998	AP003120.1	5830	NA
ENSG00000286256	12	33	79	2	1	24	0.00791952605000473	AC084871.3	5854	NA
ENSG00000287355	0	0	1	21	111	17	0.00813125572882833	AL451123.2	5897	NA
ENSG00000285581	2	0	1	32	53	53	0.00848422030200101	AC091196.1	5942	NA
ENSG00000231095	1	3	38	3	1	1	0.00869115701924798	GYG1P3	5977	NA
ENSG00000285577	0	0	0	2	79	48	0.00933645316651953	AC019127.1	6079	NA
ENSG00000284930	5	29	120	3	24	1	0.0094467968866081	AC005280.2	6090	NA
ENSG00000286828	0	0	0	31	11	32	0.00980725329441359	AC008883.3	6137	NA
ENSG00000254695	2	0	30	0	0	0	0.00998167651258272	AC087379.2	6177	NA
