# Supplementary material for: Harmonizing and integrating the NCI Genomic Data Commons through accessible, interactive, and cloud-enabled workflows
Source: PLoS One. 2025 Mar 4;20(3):e0318676. doi: 10.1371/journal.pone.0318676 (PMC11878898; doi:10.1371/journal.pone.0318676)
Supplement: S5 File — There are three sheets in this spreadsheet file, corresponding to each of the three samples (TCGA-AB-2821, TCGA-AB-2828, TCGA-AB-2839). Correlation and RMSD between the reprocessed counts and published counts are included in each sheet. (XLSX) [file pone.0318676.s005.xlsx]

## Sheet: 2821 Genome Conversions Simple
Published Genes	Published Counts	Original Fastq Reprocessed Counts
ENSG00000000003.15	48	48		CORRELATION:	1
ENSG00000000005.6	0	0		RMSD:	0.0298363
ENSG00000000419.13	454	454
ENSG00000000457.14	768	768
ENSG00000000460.17	669	669
ENSG00000000938.13	2852	2852
ENSG00000000971.16	1963	1963
ENSG00000001036.14	612	612
ENSG00000001084.13	1873	1873
ENSG00000001167.14	2222	2222
ENSG00000001460.18	145	145
ENSG00000001461.17	2012	2012
ENSG00000001497.18	2370	2370
ENSG00000001561.7	865	865
ENSG00000001617.12	13	13
ENSG00000001626.16	2	2
ENSG00000001629.10	2931	2931
ENSG00000001630.17	61	61
ENSG00000001631.16	485	485
ENSG00000002016.18	1716	1716
ENSG00000002079.14	31	31
ENSG00000002330.14	95	95
ENSG00000002549.12	1223	1223
ENSG00000002586.20	6171	6171
ENSG00000002586.20_PAR_Y	0	0
ENSG00000002587.10	159	159
ENSG00000002726.21	49	49
ENSG00000002745.13	33	33
ENSG00000002746.15	6	6
ENSG00000002822.15	123	123
ENSG00000002834.18	6431	6431
ENSG00000002919.15	665	665
ENSG00000002933.9	704	704
ENSG00000003056.8	3445	3445
ENSG00000003096.14	345	345
ENSG00000003137.8	53	53
ENSG00000003147.19	528	528
ENSG00000003249.15	44	44
ENSG00000003393.15	1384	1384
ENSG00000003400.15	1625	1625
ENSG00000003402.20	10210	10210
ENSG00000003436.16	1260	1260
ENSG00000003509.16	633	633
ENSG00000003756.17	6526	6526
ENSG00000003987.14	662	662
ENSG00000003989.18	274	274
ENSG00000004059.11	1121	1121
ENSG00000004139.14	817	817
ENSG00000004142.12	1598	1598
ENSG00000004399.13	20349	20349
ENSG00000004455.17	5493	5493
ENSG00000004468.13	4067	4067
ENSG00000004478.8	3061	3061
ENSG00000004487.17	3474	3474
ENSG00000004534.15	4230	4230
ENSG00000004660.15	381	381
ENSG00000004700.16	915	915
ENSG00000004766.17	861	861
ENSG00000004776.13	7	7
ENSG00000004777.18	1028	1028
ENSG00000004779.10	522	522
ENSG00000004799.8	135	135
ENSG00000004809.14	919	919
ENSG00000004838.14	53	53
ENSG00000004846.16	6	6
ENSG00000004848.8	1	1
ENSG00000004864.14	593	593
ENSG00000004866.22	608	608
ENSG00000004897.12	1868	1868
ENSG00000004939.15	5159	5158
ENSG00000004948.16	0	0
ENSG00000004961.15	224	224
ENSG00000004975.12	1086	1086
ENSG00000005001.10	5	5
ENSG00000005007.13	3318	3318
ENSG00000005020.13	3553	3553
ENSG00000005022.6	3860	3860
ENSG00000005059.16	556	556
ENSG00000005073.6	9	9
ENSG00000005075.15	386	386
ENSG00000005100.13	1765	1765
ENSG00000005102.14	6	6
ENSG00000005108.16	1464	1464
ENSG00000005156.12	1813	1813
ENSG00000005175.10	1105	1105
ENSG00000005187.12	965	965
ENSG00000005189.20	773	773
ENSG00000005194.15	840	840
ENSG00000005206.17	3378	3378
ENSG00000005238.20	1150	1150
ENSG00000005243.10	56	56
ENSG00000005249.13	1270	1270
ENSG00000005302.19	2506	2506
ENSG00000005339.15	9820	9820
ENSG00000005379.17	31756	31756
ENSG00000005381.8	81474	81474
ENSG00000005421.9	3	3
ENSG00000005436.14	857	857
ENSG00000005448.17	262	262
ENSG00000005469.12	263	263
ENSG00000005471.19	81	81
ENSG00000005483.21	6592	6592
ENSG00000005486.17	940	940
ENSG00000005513.10	42	42
ENSG00000005700.15	2922	2922
ENSG00000005801.18	2779	2779
ENSG00000005810.18	14681	14681
ENSG00000005812.11	939	939
ENSG00000005844.19	6520	6520
ENSG00000005882.12	322	322
ENSG00000005884.18	103	103
ENSG00000005889.16	1990	1990
ENSG00000005893.16	6347	6347
ENSG00000005961.19	564	564
ENSG00000005981.13	1	1
ENSG00000006007.12	1236	1236
ENSG00000006015.18	727	727
ENSG00000006016.11	36	36
ENSG00000006025.12	1422	1422
ENSG00000006042.12	51	51
ENSG00000006047.13	14	14
ENSG00000006059.4	0	0
ENSG00000006062.17	1175	1175
ENSG00000006071.15	26	26
ENSG00000006116.4	2	2
ENSG00000006118.15	33	33
ENSG00000006125.18	7219	7219
ENSG00000006128.12	0	0
ENSG00000006194.10	1078	1078
ENSG00000006210.7	3	3
ENSG00000006282.21	1475	1475
ENSG00000006283.18	11	11
ENSG00000006327.14	89	89
ENSG00000006377.11	1	1
ENSG00000006432.15	261	261
ENSG00000006451.8	1380	1380
ENSG00000006453.14	84	84
ENSG00000006459.11	2651	2651
ENSG00000006468.14	3	3
ENSG00000006530.18	1745	1745
ENSG00000006534.16	1030	1030
ENSG00000006555.11	91	91
ENSG00000006576.16	1429	1429
ENSG00000006606.9	1	1
ENSG00000006607.14	1167	1167
ENSG00000006611.17	0	0
ENSG00000006625.18	223	223
ENSG00000006634.8	566	566
ENSG00000006638.13	826	826
ENSG00000006652.15	961	961
ENSG00000006659.13	0	0
ENSG00000006695.12	744	744
ENSG00000006704.11	333	333
ENSG00000006712.15	965	965
ENSG00000006715.16	2637	2637
ENSG00000006740.17	31	31
ENSG00000006744.19	2538	2538
ENSG00000006747.15	11	11
ENSG00000006756.16	1314	1314
ENSG00000006757.12	221	221
ENSG00000006788.14	0	0
ENSG00000006831.10	2810	2810
ENSG00000006837.12	31	31
ENSG00000007001.13	70	70
ENSG00000007038.11	2630	2630
ENSG00000007047.15	1167	1167
ENSG00000007062.12	9926	9926
ENSG00000007080.11	435	435
ENSG00000007129.18	181	181
ENSG00000007168.14	4767	4767
ENSG00000007171.18	13	13
ENSG00000007174.18	20	20
ENSG00000007202.15	10539	10539
ENSG00000007216.15	5	5
ENSG00000007237.19	7298	7298
ENSG00000007255.10	456	456
ENSG00000007264.15	1778	1778
ENSG00000007306.15	0	0
ENSG00000007312.13	317	317
ENSG00000007314.12	29	29
ENSG00000007341.19	708	708
ENSG00000007350.17	48	48
ENSG00000007372.24	14	14
ENSG00000007376.8	748	748
ENSG00000007384.15	206	206
ENSG00000007392.17	2485	2485
ENSG00000007402.12	118	118
ENSG00000007516.14	62	62
ENSG00000007520.4	304	304
ENSG00000007541.17	828	828
ENSG00000007545.16	819	819
ENSG00000007866.22	56	56
ENSG00000007908.16	10	10
ENSG00000007923.16	1304	1304
ENSG00000007933.13	206	206
ENSG00000007944.15	2053	2053
ENSG00000007952.18	2	2
ENSG00000007968.7	1075	1075
ENSG00000008018.9	2169	2169
ENSG00000008056.14	10	10
ENSG00000008083.14	4706	4706
ENSG00000008086.13	478	478
ENSG00000008118.10	0	0
ENSG00000008128.23	104	104
ENSG00000008130.15	3076	3076
ENSG00000008196.13	0	0
ENSG00000008197.5	0	0
ENSG00000008226.20	233	233
ENSG00000008256.16	664	664
ENSG00000008277.14	559	559
ENSG00000008282.9	2305	2305
ENSG00000008283.16	998	998
ENSG00000008294.21	3060	3060
ENSG00000008300.17	237	237
ENSG00000008311.15	352	352
ENSG00000008323.15	212	212
ENSG00000008324.12	306	306
ENSG00000008382.16	179	179
ENSG00000008394.13	3729	3729
ENSG00000008405.12	306	306
ENSG00000008438.5	110	110
ENSG00000008441.18	2109	2109
ENSG00000008513.16	6391	6391
ENSG00000008516.17	271	271
ENSG00000008517.18	260	260
ENSG00000008710.20	5785	5785
ENSG00000008735.14	24	24
ENSG00000008838.20	3203	3203
ENSG00000008853.17	854	854
ENSG00000008869.12	4251	4251
ENSG00000008952.17	4571	4571
ENSG00000008988.11	17262	17262
ENSG00000009307.16	15245	15245
ENSG00000009335.18	3927	3927
ENSG00000009413.16	4065	4065
ENSG00000009694.13	428	428
ENSG00000009709.12	0	0
ENSG00000009724.17	443	443
ENSG00000009765.15	1	1
ENSG00000009780.16	278	278
ENSG00000009790.15	3004	3004
ENSG00000009830.12	640	640
ENSG00000009844.16	1359	1359
ENSG00000009950.16	16	16
ENSG00000009954.11	4395	4395
ENSG00000010017.13	1777	1777
ENSG00000010030.14	19	19
ENSG00000010072.16	419	419
ENSG00000010165.20	1101	1101
ENSG00000010219.13	174	174
ENSG00000010244.19	10697	10697
ENSG00000010256.11	2236	2236
ENSG00000010270.14	1413	1413
ENSG00000010278.15	1229	1229
ENSG00000010282.15	1	1
ENSG00000010292.13	3428	3428
ENSG00000010295.20	1203	1203
ENSG00000010310.9	39	39
ENSG00000010318.21	370	370
ENSG00000010319.7	44	44
ENSG00000010322.16	6579	6579
ENSG00000010327.10	12858	12858
ENSG00000010361.14	299	299
ENSG00000010379.16	4	4
ENSG00000010404.18	1854	1854
ENSG00000010438.17	4	4
ENSG00000010539.12	269	269
ENSG00000010610.10	2371	2371
ENSG00000010626.15	254	254
ENSG00000010671.16	2440	2440
ENSG00000010704.18	159	159
ENSG00000010803.16	3188	3188
ENSG00000010810.17	2954	2954
ENSG00000010818.10	2733	2733
ENSG00000010932.17	3	3
ENSG00000011007.12	1249	1249
ENSG00000011009.11	936	936
ENSG00000011021.23	2024	2024
ENSG00000011028.14	910	910
ENSG00000011052.21	0	0
ENSG00000011083.9	1	1
ENSG00000011105.14	80	80
ENSG00000011114.15	2466	2466
ENSG00000011132.12	489	489
ENSG00000011143.19	426	426
ENSG00000011198.10	2360	2360
ENSG00000011201.12	6	6
ENSG00000011243.18	1380	1380
ENSG00000011258.16	2837	2837
ENSG00000011260.14	1278	1278
ENSG00000011275.19	3667	3667
ENSG00000011295.16	2928	2928
ENSG00000011304.22	8371	8371
ENSG00000011332.19	69	69
ENSG00000011347.10	4	4
ENSG00000011376.12	1567	1567
ENSG00000011405.13	2529	2529
ENSG00000011422.12	1296	1296
ENSG00000011426.11	1390	1390
ENSG00000011451.21	2158	2158
ENSG00000011454.18	1905	1905
ENSG00000011465.18	293	293
ENSG00000011478.13	512	512
ENSG00000011485.15	2161	2161
ENSG00000011523.14	2043	2043
ENSG00000011566.15	1089	1089
ENSG00000011590.14	90	90
ENSG00000011600.12	1252	1252
ENSG00000011638.11	388	388
ENSG00000011677.13	0	0
ENSG00000012048.23	2101	2101
ENSG00000012061.16	1441	1441
ENSG00000012124.17	885	885
ENSG00000012171.20	62	62
ENSG00000012174.12	936	936
ENSG00000012211.13	390	390
ENSG00000012223.13	4030	4030
ENSG00000012232.9	1340	1340
ENSG00000012504.15	0	0
ENSG00000012660.14	2866	2866
ENSG00000012779.11	2252	2252
ENSG00000012817.16	9800	9800
ENSG00000012822.16	2568	2568
ENSG00000012963.15	1240	1240
ENSG00000012983.11	2625	2625
ENSG00000013016.16	523	523
ENSG00000013275.8	985	985
ENSG00000013288.9	4148	4148
ENSG00000013293.6	0	0
ENSG00000013297.12	13	13
ENSG00000013306.16	2592	2592
ENSG00000013364.19	1796	1796
ENSG00000013374.16	1990	1990
ENSG00000013375.16	643	643
ENSG00000013392.8	59	59
ENSG00000013441.16	6396	6396
ENSG00000013503.10	413	413
ENSG00000013523.11	1306	1306
ENSG00000013561.18	630	630
ENSG00000013563.14	269	269
ENSG00000013573.17	1966	1966
ENSG00000013583.10	1260	1260
ENSG00000013588.9	6	6
ENSG00000013619.14	126	126
ENSG00000013725.14	709	709
ENSG00000013810.20	5226	5226
ENSG00000014123.10	1273	1273
ENSG00000014138.9	326	326
ENSG00000014164.7	3322	3322
ENSG00000014216.16	5808	5808
ENSG00000014257.16	895	895
ENSG00000014641.21	1825	1825
ENSG00000014824.14	1702	1702
ENSG00000014914.21	80	80
ENSG00000014919.13	1251	1251
ENSG00000015133.19	5966	5966
ENSG00000015153.15	1126	1126
ENSG00000015171.20	2344	2344
ENSG00000015285.11	4000	4000
ENSG00000015413.9	154	154
ENSG00000015475.19	1171	1171
ENSG00000015479.20	878	878
ENSG00000015520.15	42	42
ENSG00000015532.10	1620	1620
ENSG00000015568.13	0	0
ENSG00000015592.16	2	2
ENSG00000015676.18	3194	3194
ENSG00000016082.15	0	0
ENSG00000016391.11	15	15
ENSG00000016402.13	0	0
ENSG00000016490.16	0	0
ENSG00000016602.9	3	3
ENSG00000016864.18	1119	1119
ENSG00000017260.20	5354	5354
ENSG00000017427.17	7	7
ENSG00000017483.15	1625	1625
ENSG00000017797.13	2633	2633
ENSG00000018189.13	1484	1484
ENSG00000018236.15	68	68
ENSG00000018280.17	677	677
ENSG00000018408.15	119	119
ENSG00000018510.17	2645	2645
ENSG00000018607.7	0	0
ENSG00000018610.15	403	403
ENSG00000018625.15	21	21
ENSG00000018699.13	765	765
ENSG00000018869.17	124	124
ENSG00000019102.12	165	165
ENSG00000019144.19	69	69
ENSG00000019169.10	10	10
ENSG00000019186.10	0	0
ENSG00000019485.13	2049	2049
ENSG00000019505.8	1	1
ENSG00000019549.13	134	134
ENSG00000019582.15	49678	49678
ENSG00000019991.18	2748	2748
ENSG00000019995.6	732	732
ENSG00000020129.16	1268	1268
ENSG00000020181.18	3167	3167
ENSG00000020219.9	5	5
ENSG00000020256.20	704	704
ENSG00000020426.11	217	217
ENSG00000020577.14	66	66
ENSG00000020633.19	4207	4207
ENSG00000020922.13	3051	3051
ENSG00000021300.14	193	193
ENSG00000021355.13	13952	13952
ENSG00000021461.17	1	1
ENSG00000021488.13	6	6
ENSG00000021574.13	1122	1122
ENSG00000021645.20	39	39
ENSG00000021762.20	1643	1643
ENSG00000021776.11	3144	3144
ENSG00000021826.17	14	14
ENSG00000021852.13	0	0
ENSG00000022267.19	1741	1741
ENSG00000022277.13	1397	1397
ENSG00000022355.18	0	0
ENSG00000022556.16	195	195
ENSG00000022567.10	666	666
ENSG00000022840.16	4751	4751
ENSG00000022976.15	516	516
ENSG00000023041.11	1677	1677
ENSG00000023171.18	1748	1748
ENSG00000023191.17	2358	2358
ENSG00000023228.14	3019	3019
ENSG00000023287.13	4342	4342
ENSG00000023318.8	2213	2213
ENSG00000023330.15	1329	1329
ENSG00000023445.16	1024	1024
ENSG00000023516.9	4657	4657
ENSG00000023572.10	601	601
ENSG00000023608.5	175	175
ENSG00000023697.13	946	946
ENSG00000023734.11	2174	2174
ENSG00000023839.12	208	208
ENSG00000023892.11	2856	2856
ENSG00000023902.14	1848	1848
ENSG00000023909.10	834	834
ENSG00000024048.11	4988	4988
ENSG00000024422.12	568	568
ENSG00000024526.17	276	276
ENSG00000024862.18	387	387
ENSG00000025039.15	1855	1855
ENSG00000025156.13	637	637
ENSG00000025293.17	2496	2496
ENSG00000025423.11	19	19
ENSG00000025434.19	1127	1127
ENSG00000025708.14	505	505
ENSG00000025770.19	1145	1145
ENSG00000025772.8	691	691
ENSG00000025796.14	3252	3252
ENSG00000025800.14	3917	3917
ENSG00000026025.16	15729	15729
ENSG00000026036.22	289	289
ENSG00000026103.22	714	714
ENSG00000026297.16	2139	2139
ENSG00000026508.20	20232	20232
ENSG00000026559.14	12	12
ENSG00000026652.15	2479	2479
ENSG00000026751.17	970	970
ENSG00000026950.17	3161	3161
ENSG00000027001.10	285	285
ENSG00000027075.15	2075	2075
ENSG00000027644.5	10	10
ENSG00000027697.15	2491	2491
ENSG00000027847.14	1604	1604
ENSG00000027869.12	231	231
ENSG00000028116.18	885	885
ENSG00000028137.19	4204	4204
ENSG00000028203.18	1509	1509
ENSG00000028277.21	4555	4555
ENSG00000028310.18	1595	1595
ENSG00000028528.15	4878	4878
ENSG00000028839.10	316	316
ENSG00000029153.14	630	630
ENSG00000029363.17	9733	9733
ENSG00000029364.12	2858	2858
ENSG00000029534.21	2327	2327
ENSG00000029559.7	27	27
ENSG00000029639.11	320	320
ENSG00000029725.17	2316	2316
ENSG00000029993.15	323	323
ENSG00000030066.13	4003	4003
ENSG00000030110.13	543	543
ENSG00000030304.14	16	16
ENSG00000030419.16	982	982
ENSG00000030582.18	16218	16218
ENSG00000031003.10	2572	2572
ENSG00000031081.11	350	350
ENSG00000031691.7	171	171
ENSG00000031698.13	1770	1770
ENSG00000031823.14	2048	2048
ENSG00000032219.19	2526	2526
ENSG00000032389.13	600	600
ENSG00000032444.17	1955	1955
ENSG00000032742.18	446	446
ENSG00000033011.13	402	402
ENSG00000033030.15	1502	1502
ENSG00000033050.9	613	613
ENSG00000033100.16	3296	3296
ENSG00000033122.21	153	153
ENSG00000033170.17	743	743
ENSG00000033178.13	2476	2476
ENSG00000033327.13	4542	4542
ENSG00000033627.17	1988	1988
ENSG00000033800.14	4356	4356
ENSG00000033867.16	3269	3269
ENSG00000034053.14	249	249
ENSG00000034152.19	2812	2812
ENSG00000034239.11	3	3
ENSG00000034510.6	4764	4764
ENSG00000034533.12	352	352
ENSG00000034677.13	2921	2921
ENSG00000034693.15	496	496
ENSG00000034713.8	758	758
ENSG00000034971.17	2	2
ENSG00000035115.22	1374	1374
ENSG00000035141.8	1267	1267
ENSG00000035403.18	8019	8019
ENSG00000035499.13	398	398
ENSG00000035664.11	253	253
ENSG00000035681.9	6089	6089
ENSG00000035687.10	2017	2017
ENSG00000035720.8	264	264
ENSG00000035862.12	4675	4675
ENSG00000035928.16	1854	1854
ENSG00000036054.13	1098	1098
ENSG00000036257.13	2527	2527
ENSG00000036448.10	122	122
ENSG00000036473.8	0	0
ENSG00000036530.9	17	17
ENSG00000036549.13	2835	2835
ENSG00000036565.15	24	24
ENSG00000036672.16	19	19
ENSG00000036828.17	5	5
ENSG00000037042.9	357	357
ENSG00000037241.7	149	149
ENSG00000037280.16	138	138
ENSG00000037474.15	2581	2581
ENSG00000037637.11	2815	2815
ENSG00000037749.12	491	491
ENSG00000037757.14	615	615
ENSG00000037897.17	264	264
ENSG00000037965.6	6	6
ENSG00000038002.9	648	648
ENSG00000038210.14	606	606
ENSG00000038219.13	7228	7228
ENSG00000038274.17	2009	2009
ENSG00000038295.8	12	12
ENSG00000038358.15	3336	3336
ENSG00000038382.20	6015	6015
ENSG00000038427.16	58171	58171
ENSG00000038532.16	3055	3055
ENSG00000038945.15	37	37
ENSG00000039068.19	184	184
ENSG00000039123.16	2960	2960
ENSG00000039139.9	5	5
ENSG00000039319.17	1251	1251
ENSG00000039523.20	2033	2033
ENSG00000039537.14	3	3
ENSG00000039560.14	548	548
ENSG00000039600.11	12	12
ENSG00000039650.12	1059	1059
ENSG00000039987.7	11	11
ENSG00000040199.18	619	619
ENSG00000040275.17	493	493
ENSG00000040341.18	2076	2076
ENSG00000040487.13	632	632
ENSG00000040531.16	624	624
ENSG00000040608.14	513	513
ENSG00000040633.13	601	601
ENSG00000040731.10	11	11
ENSG00000040933.16	3865	3865
ENSG00000041353.10	400	400
ENSG00000041357.16	2255	2255
ENSG00000041515.16	13	13
ENSG00000041802.11	2609	2609
ENSG00000041880.14	273	273
ENSG00000041982.16	8558	8558
ENSG00000041988.15	182	182
ENSG00000042062.13	1324	1324
ENSG00000042088.14	964	964
ENSG00000042286.15	144	144
ENSG00000042304.12	4	4
ENSG00000042317.17	193	193
ENSG00000042429.12	572	572
ENSG00000042445.14	820	820
ENSG00000042493.16	1014	1014
ENSG00000042753.12	627	627
ENSG00000042781.14	9	9
ENSG00000042813.8	0	0
ENSG00000042832.12	52	52
ENSG00000042980.13	13974	13974
ENSG00000043039.7	1	1
ENSG00000043093.15	1533	1533
ENSG00000043143.20	3794	3794
ENSG00000043355.12	0	0
ENSG00000043462.13	5236	5236
ENSG00000043514.17	657	657
ENSG00000043591.6	57	57
ENSG00000044012.4	0	0
ENSG00000044090.10	1255	1255
ENSG00000044115.21	4085	4085
ENSG00000044446.12	3097	3097
ENSG00000044459.15	1110	1110
ENSG00000044524.11	25	25
ENSG00000044574.8	14871	14871
ENSG00000046604.13	305	305
ENSG00000046647.13	504	504
ENSG00000046651.15	1780	1780
ENSG00000046653.15	511	511
ENSG00000046774.10	0	0
ENSG00000046889.19	125	125
ENSG00000047056.16	1747	1747
ENSG00000047188.16	2128	2128
ENSG00000047230.15	1120	1120
ENSG00000047249.18	1199	1199
ENSG00000047315.17	4046	4046
ENSG00000047346.12	1658	1658
ENSG00000047365.12	2685	2685
ENSG00000047410.14	7619	7619
ENSG00000047457.14	1829	1829
ENSG00000047578.13	1163	1163
ENSG00000047579.20	584	584
ENSG00000047597.7	459	459
ENSG00000047617.15	85	85
ENSG00000047621.12	551	551
ENSG00000047634.15	213	213
ENSG00000047644.19	1716	1716
ENSG00000047648.23	71	71
ENSG00000047662.5	139	139
ENSG00000047849.21	5805	5805
ENSG00000047932.14	1437	1437
ENSG00000047936.11	0	0
ENSG00000048028.11	1238	1238
ENSG00000048052.22	1186	1186
ENSG00000048140.18	681	681
ENSG00000048162.21	722	722
ENSG00000048342.17	189	189
ENSG00000048392.12	1064	1064
ENSG00000048405.10	2185	2185
ENSG00000048462.11	82	82
ENSG00000048471.14	1783	1783
ENSG00000048540.15	97	97
ENSG00000048544.6	908	908
ENSG00000048545.16	6	6
ENSG00000048649.13	3101	3101
ENSG00000048707.15	6247	6247
ENSG00000048740.18	14108	14108
ENSG00000048828.17	7222	7222
ENSG00000048991.16	2519	2519
ENSG00000049089.15	102	102
ENSG00000049130.16	349	349
ENSG00000049167.15	941	941
ENSG00000049192.15	150	150
ENSG00000049239.13	5079	5079
ENSG00000049245.13	1493	1493
ENSG00000049246.14	514	514
ENSG00000049247.14	1	1
ENSG00000049249.9	40	40
ENSG00000049283.18	2	2
ENSG00000049323.16	305	305
ENSG00000049449.10	822	822
ENSG00000049540.18	6	6
ENSG00000049541.11	860	860
ENSG00000049618.24	17152	17152
ENSG00000049656.14	2384	2384
ENSG00000049759.19	626	626
ENSG00000049768.16	70	70
ENSG00000049769.14	77	77
ENSG00000049860.14	1855	1855
ENSG00000049883.15	1166	1166
ENSG00000050030.16	12	12
ENSG00000050130.18	1343	1343
ENSG00000050165.18	18	18
ENSG00000050327.15	18	18
ENSG00000050344.9	642	642
ENSG00000050393.11	1101	1101
ENSG00000050405.13	855	855
ENSG00000050426.16	2437	2437
ENSG00000050438.17	536	536
ENSG00000050555.19	70	70
ENSG00000050628.20	9	9
ENSG00000050730.16	10	10
ENSG00000050748.18	1646	1646
ENSG00000050767.17	199	199
ENSG00000050820.17	96	96
ENSG00000051009.11	2289	2289
ENSG00000051108.15	3636	3636
ENSG00000051128.19	1589	1589
ENSG00000051180.17	370	370
ENSG00000051341.14	1610	1610
ENSG00000051382.9	2762	2762
ENSG00000051523.11	5309	5309
ENSG00000051596.10	144	144
ENSG00000051620.11	1823	1823
ENSG00000051825.15	3746	3746
ENSG00000052126.14	557	557
ENSG00000052344.16	19	19
ENSG00000052723.12	1698	1698
ENSG00000052749.14	4817	4817
ENSG00000052795.13	1505	1505
ENSG00000052802.13	241	241
ENSG00000052841.15	7463	7463
ENSG00000052850.8	73	73
ENSG00000053108.17	3	3
ENSG00000053254.16	3532	3532
ENSG00000053328.8	61	61
ENSG00000053371.12	857	857
ENSG00000053372.5	857	857
ENSG00000053438.11	159	159
ENSG00000053501.13	446	446
ENSG00000053524.12	50	50
ENSG00000053702.15	825	825
ENSG00000053747.17	82	82
ENSG00000053770.12	1770	1770
ENSG00000053900.11	1782	1782
ENSG00000053918.18	509	509
ENSG00000054116.12	895	895
ENSG00000054118.15	5480	5480
ENSG00000054148.18	623	623
ENSG00000054179.12	6	6
ENSG00000054219.11	1565	1565
ENSG00000054267.22	3721	3721
ENSG00000054277.14	124	124
ENSG00000054282.16	1343	1343
ENSG00000054356.14	5	5
ENSG00000054392.13	298	298
ENSG00000054523.18	1119	1119
ENSG00000054598.9	847	847
ENSG00000054611.14	1311	1311
ENSG00000054654.19	2073	2073
ENSG00000054690.14	52	52
ENSG00000054793.14	204	204
ENSG00000054796.13	0	0
ENSG00000054803.4	0	0
ENSG00000054938.16	3	3
ENSG00000054965.11	3861	3861
ENSG00000054967.13	3726	3726
ENSG00000054983.17	1024	1024
ENSG00000055044.11	2953	2953
ENSG00000055070.17	2674	2674
ENSG00000055118.16	822	822
ENSG00000055130.17	2690	2690
ENSG00000055147.19	665	665
ENSG00000055163.20	4891	4891
ENSG00000055208.19	4602	4602
ENSG00000055211.14	549	549
ENSG00000055332.18	5233	5233
ENSG00000055483.19	4250	4250
ENSG00000055609.19	14947	14947
ENSG00000055732.13	25	25
ENSG00000055813.6	0	0
ENSG00000055917.16	7699	7699
ENSG00000055950.16	448	448
ENSG00000055955.17	31	31
ENSG00000055957.11	6	6
ENSG00000056050.7	275	275
ENSG00000056097.16	4506	4506
ENSG00000056277.16	579	579
ENSG00000056291.17	0	0
ENSG00000056487.16	5	5
ENSG00000056558.11	695	695
ENSG00000056586.16	4563	4563
ENSG00000056736.10	152	152
ENSG00000056972.20	1208	1208
ENSG00000056998.20	85	85
ENSG00000057019.16	823	823
ENSG00000057149.16	0	0
ENSG00000057252.13	1659	1659
ENSG00000057294.15	198	198
ENSG00000057468.7	11	11
ENSG00000057593.14	40	40
ENSG00000057608.17	5537	5537
ENSG00000057657.17	558	558
ENSG00000057663.16	867	867
ENSG00000057704.13	332	332
ENSG00000057757.10	1045	1045
ENSG00000057935.14	459	459
ENSG00000058056.9	615	615
ENSG00000058063.16	5737	5737
ENSG00000058085.15	2	2
ENSG00000058091.17	1072	1072
ENSG00000058262.10	6162	6162
ENSG00000058272.19	5621	5621
ENSG00000058335.16	21	21
ENSG00000058404.20	6	6
ENSG00000058453.17	877	877
ENSG00000058600.16	2435	2435
ENSG00000058668.15	11820	11820
ENSG00000058673.17	47	47
ENSG00000058729.11	638	638
ENSG00000058799.15	395	395
ENSG00000058804.12	1499	1499
ENSG00000058866.15	2953	2953
ENSG00000059122.17	2781	2781
ENSG00000059145.19	815	815
ENSG00000059377.18	2460	2460
ENSG00000059378.13	2102	2102
ENSG00000059573.9	2896	2896
ENSG00000059588.10	6618	6618
ENSG00000059691.12	642	642
ENSG00000059728.11	11288	11288
ENSG00000059758.8	1383	1383
ENSG00000059769.20	281	281
ENSG00000059804.16	6757	6757
ENSG00000059915.17	91	91
ENSG00000060069.17	1925	1925
ENSG00000060138.13	9938	9938
ENSG00000060140.9	69	69
ENSG00000060237.18	14786	14786
ENSG00000060303.5	4	4
ENSG00000060339.14	4444	4444
ENSG00000060491.16	1718	1718
ENSG00000060558.4	3904	3904
ENSG00000060566.14	1	1
ENSG00000060642.11	449	449
ENSG00000060656.20	91	91
ENSG00000060688.13	1187	1187
ENSG00000060709.15	1	1
ENSG00000060718.22	5	5
ENSG00000060749.16	3108	3108
ENSG00000060762.19	530	530
ENSG00000060971.19	1001	1001
ENSG00000060982.15	3977	3977
ENSG00000061273.18	4234	4234
ENSG00000061337.15	10	10
ENSG00000061455.11	8	8
ENSG00000061492.12	3	3
ENSG00000061656.10	183	183
ENSG00000061676.15	163	163
ENSG00000061794.13	897	897
ENSG00000061918.14	908	908
ENSG00000061936.10	2602	2602
ENSG00000061938.20	7338	7338
ENSG00000061987.16	4425	4425
ENSG00000062038.14	6	6
ENSG00000062096.15	1	1
ENSG00000062194.16	3727	3727
ENSG00000062282.15	603	603
ENSG00000062370.17	63	63
ENSG00000062485.19	6073	6073
ENSG00000062524.16	32	32
ENSG00000062582.14	23	23
ENSG00000062598.18	1872	1872
ENSG00000062650.19	3992	3992
ENSG00000062716.13	3934	3934
ENSG00000062725.10	1446	1446
ENSG00000062822.15	2454	2454
ENSG00000063015.20	296	296
ENSG00000063046.18	11908	11908
ENSG00000063127.16	295	295
ENSG00000063169.11	1062	1062
ENSG00000063176.16	483	483
ENSG00000063177.13	10488	10488
ENSG00000063180.9	118	118
ENSG00000063241.8	418	418
ENSG00000063244.13	4582	4582
ENSG00000063245.15	2739	2739
ENSG00000063322.15	1236	1236
ENSG00000063438.19	5	5
ENSG00000063515.3	0	0
ENSG00000063587.15	1462	1462
ENSG00000063601.17	1519	1519
ENSG00000063660.9	309	309
ENSG00000063761.16	448	448
ENSG00000063854.13	502	502
ENSG00000063978.16	2957	2957
ENSG00000064012.22	3686	3686
ENSG00000064042.18	136	136
ENSG00000064102.15	1605	1605
ENSG00000064115.11	4892	4892
ENSG00000064195.7	2	2
ENSG00000064199.7	41	41
ENSG00000064201.16	5015	5015
ENSG00000064205.10	11	11
ENSG00000064218.5	0	0
ENSG00000064225.12	1250	1250
ENSG00000064270.13	8	8
ENSG00000064300.9	232	232
ENSG00000064309.14	45	45
ENSG00000064313.12	2401	2401
ENSG00000064393.16	7089	7089
ENSG00000064419.13	3800	3800
ENSG00000064489.23	10	10
ENSG00000064490.14	583	583
ENSG00000064545.15	701	701
ENSG00000064547.14	1435	1435
ENSG00000064601.20	8169	8169
ENSG00000064607.17	11406	11406
ENSG00000064651.14	1268	1268
ENSG00000064652.11	67	67
ENSG00000064655.19	18	18
ENSG00000064666.15	3192	3192
ENSG00000064687.13	3714	3714
ENSG00000064692.20	8	8
ENSG00000064703.12	735	735
ENSG00000064726.10	1587	1587
ENSG00000064763.11	1484	1484
ENSG00000064787.13	6	6
ENSG00000064835.11	1	1
ENSG00000064886.14	74	74
ENSG00000064932.16	2766	2766
ENSG00000064933.18	1448	1448
ENSG00000064961.19	1223	1223
ENSG00000064989.13	382	382
ENSG00000064995.18	713	713
ENSG00000064999.15	1766	1766
ENSG00000065000.19	4751	4751
ENSG00000065029.15	1906	1906
ENSG00000065054.14	249	249
ENSG00000065057.9	352	352
ENSG00000065060.17	3223	3223
ENSG00000065135.12	2922	2922
ENSG00000065150.21	4843	4843
ENSG00000065154.12	1284	1284
ENSG00000065183.16	1686	1686
ENSG00000065243.20	2867	2867
ENSG00000065268.11	611	611
ENSG00000065308.5	2771	2771
ENSG00000065320.9	120	120
ENSG00000065325.13	4	4
ENSG00000065328.17	561	561
ENSG00000065357.20	2372	2372
ENSG00000065361.16	13	13
ENSG00000065371.17	0	0
ENSG00000065413.20	4959	4959
ENSG00000065427.15	3122	3122
ENSG00000065457.10	876	876
ENSG00000065485.20	1191	1191
ENSG00000065491.8	1110	1110
ENSG00000065518.8	704	704
ENSG00000065526.12	12994	12994
ENSG00000065534.19	326	326
ENSG00000065548.18	2587	2587
ENSG00000065559.15	1007	1007
ENSG00000065600.13	591	591
ENSG00000065609.14	0	0
ENSG00000065613.15	4657	4657
ENSG00000065615.14	2443	2443
ENSG00000065618.21	42	42
ENSG00000065621.15	106	106
ENSG00000065665.21	837	837
ENSG00000065675.15	1111	1111
ENSG00000065717.15	79	79
ENSG00000065802.12	1693	1693
ENSG00000065809.13	2462	2462
ENSG00000065833.9	38	38
ENSG00000065882.16	4142	4142
ENSG00000065883.16	5468	5468
ENSG00000065911.13	2335	2335
ENSG00000065923.10	3959	3959
ENSG00000065970.9	1619	1619
ENSG00000065978.19	11114	11114
ENSG00000065989.16	114	114
ENSG00000066027.12	2320	2320
ENSG00000066032.18	1	1
ENSG00000066044.15	2400	2400
ENSG00000066056.14	997	997
ENSG00000066084.13	4708	4708
ENSG00000066117.15	2663	2663
ENSG00000066135.13	775	775
ENSG00000066136.20	2104	2104
ENSG00000066185.13	41	41
ENSG00000066230.12	144	144
ENSG00000066248.15	2	2
ENSG00000066279.18	1837	1837
ENSG00000066294.15	13482	13482
ENSG00000066322.15	1560	1560
ENSG00000066336.12	4777	4777
ENSG00000066379.15	166	166
ENSG00000066382.16	8	8
ENSG00000066405.13	14	14
ENSG00000066422.5	2200	2200
ENSG00000066427.24	1994	1994
ENSG00000066455.13	1038	1038
ENSG00000066468.23	49	49
ENSG00000066557.6	564	564
ENSG00000066583.12	620	620
ENSG00000066629.18	17	17
ENSG00000066651.20	564	564
ENSG00000066654.14	2054	2054
ENSG00000066697.15	358	358
ENSG00000066735.14	79	79
ENSG00000066739.12	3924	3924
ENSG00000066777.9	7448	7448
ENSG00000066813.14	2	2
ENSG00000066827.16	680	680
ENSG00000066855.16	758	758
ENSG00000066923.17	640	640
ENSG00000066926.12	1871	1871
ENSG00000066933.16	3427	3427
ENSG00000067048.17	10101	10101
ENSG00000067057.18	3263	3263
ENSG00000067064.11	802	801
ENSG00000067066.17	5967	5967
ENSG00000067082.15	20197	20197
ENSG00000067113.17	172	172
ENSG00000067141.17	250	250
ENSG00000067167.8	5848	5848
ENSG00000067177.15	1078	1078
ENSG00000067182.8	4452	4452
ENSG00000067191.16	344	344
ENSG00000067208.14	816	816
ENSG00000067221.14	230	230
ENSG00000067225.18	25570	25570
ENSG00000067248.10	1270	1270
ENSG00000067334.14	2865	2865
ENSG00000067365.15	1261	1261
ENSG00000067369.14	2544	2544
ENSG00000067445.21	287	287
ENSG00000067533.6	750	750
ENSG00000067560.13	12351	12351
ENSG00000067596.12	2639	2639
ENSG00000067601.8	112	112
ENSG00000067606.17	240	240
ENSG00000067646.12	958	958
ENSG00000067704.10	2627	2627
ENSG00000067715.14	44	44
ENSG00000067798.16	919	919
ENSG00000067829.19	1281	1281
ENSG00000067836.13	54	54
ENSG00000067840.12	188	188
ENSG00000067842.17	19	19
ENSG00000067900.8	6000	6000
ENSG00000067955.15	2242	2242
ENSG00000067992.16	2723	2723
ENSG00000068001.14	149	149
ENSG00000068024.17	2431	2431
ENSG00000068028.17	4293	4293
ENSG00000068078.20	591	591
ENSG00000068079.8	492	492
ENSG00000068097.15	836	836
ENSG00000068120.15	1472	1472
ENSG00000068137.15	437	437
ENSG00000068305.17	3555	3555
ENSG00000068308.14	2302	2302
ENSG00000068323.17	2094	2094
ENSG00000068354.16	1031	1031
ENSG00000068366.20	2588	2588
ENSG00000068383.19	848	848
ENSG00000068394.11	388	388
ENSG00000068400.13	3344	3344
ENSG00000068438.15	837	837
ENSG00000068489.13	909	909
ENSG00000068615.19	15	15
ENSG00000068650.18	6386	6386
ENSG00000068654.16	4913	4913
ENSG00000068697.7	3762	3762
ENSG00000068724.17	3517	3517
ENSG00000068745.15	1558	1558
ENSG00000068781.21	1	1
ENSG00000068784.13	1411	1411
ENSG00000068796.19	3723	3723
ENSG00000068831.19	6732	6732
ENSG00000068878.15	4173	4173
ENSG00000068885.15	583	583
ENSG00000068903.20	1095	1095
ENSG00000068912.14	804	804
ENSG00000068971.14	263	263
ENSG00000068976.14	178	178
ENSG00000068985.5	0	0
ENSG00000069011.16	13	13
ENSG00000069018.19	1	1
ENSG00000069020.18	2051	2051
ENSG00000069122.19	53	53
ENSG00000069188.17	2435	2435
ENSG00000069206.15	0	0
ENSG00000069248.12	1777	1777
ENSG00000069275.13	6994	6994
ENSG00000069329.18	4619	4619
ENSG00000069345.12	1380	1380
ENSG00000069399.15	1896	1896
ENSG00000069424.15	18366	18366
ENSG00000069431.11	81	81
ENSG00000069482.7	9	9
ENSG00000069493.15	1922	1922
ENSG00000069509.6	137	137
ENSG00000069535.14	11	11
ENSG00000069667.16	1147	1147
ENSG00000069696.7	320	320
ENSG00000069702.11	556	556
ENSG00000069764.10	31	31
ENSG00000069812.11	6	6
ENSG00000069849.11	2812	2812
ENSG00000069869.16	2719	2719
ENSG00000069943.10	719	719
ENSG00000069956.12	1605	1605
ENSG00000069966.19	805	805
ENSG00000069974.16	3307	3307
ENSG00000069998.12	1307	1307
ENSG00000070010.19	1307	1307
ENSG00000070018.9	1816	1816
ENSG00000070019.5	4	4
ENSG00000070031.4	60	60
ENSG00000070047.13	2841	2841
ENSG00000070061.16	2569	2569
ENSG00000070081.17	5729	5729
ENSG00000070087.14	96	96
ENSG00000070159.14	33	33
ENSG00000070182.21	1162	1162
ENSG00000070190.13	1453	1453
ENSG00000070193.5	0	0
ENSG00000070214.16	3422	3422
ENSG00000070269.14	1076	1076
ENSG00000070366.14	1591	1591
ENSG00000070367.16	2326	2326
ENSG00000070371.16	176	176
ENSG00000070388.11	8	8
ENSG00000070404.10	885	885
ENSG00000070413.20	3168	3168
ENSG00000070423.18	1040	1040
ENSG00000070444.15	1956	1956
ENSG00000070476.15	3785	3785
ENSG00000070495.15	943	943
ENSG00000070501.12	817	817
ENSG00000070526.15	20	20
ENSG00000070540.13	282	282
ENSG00000070601.10	2	2
ENSG00000070610.14	2129	2129
ENSG00000070614.15	5003	5003
ENSG00000070669.17	123	123
ENSG00000070718.12	1033	1033
ENSG00000070729.14	0	0
ENSG00000070731.11	43	43
ENSG00000070748.19	0	0
ENSG00000070756.17	94214	94214
ENSG00000070759.17	356	356
ENSG00000070761.8	543	543
ENSG00000070770.10	1428	1428
ENSG00000070778.13	65	65
ENSG00000070785.17	751	751
ENSG00000070808.16	1	1
ENSG00000070814.22	3589	3589
ENSG00000070831.17	6522	6522
ENSG00000070882.13	2012	2012
ENSG00000070886.12	1	1
ENSG00000070915.10	2	2
ENSG00000070950.10	1316	1316
ENSG00000070961.16	2297	2297
ENSG00000070985.13	14	14
ENSG00000071051.14	1240	1240
ENSG00000071054.16	5080	5080
ENSG00000071073.13	1967	1967
ENSG00000071082.11	12047	12047
ENSG00000071127.17	6746	6746
ENSG00000071189.21	1985	1985
ENSG00000071203.9	0	0
ENSG00000071205.12	549	549
ENSG00000071242.12	399	399
ENSG00000071243.16	708	708
ENSG00000071246.11	671	671
ENSG00000071282.12	19	19
ENSG00000071462.12	1112	1112
ENSG00000071537.14	4866	4866
ENSG00000071539.14	548	548
ENSG00000071553.18	3690	3690
ENSG00000071564.17	3533	3533
ENSG00000071575.11	428	428
ENSG00000071626.17	5437	5437
ENSG00000071655.18	1708	1708
ENSG00000071677.1	0	0
ENSG00000071794.16	1352	1352
ENSG00000071859.15	667	667
ENSG00000071889.17	617	617
ENSG00000071894.17	6073	6073
ENSG00000071909.19	3	3
ENSG00000071967.12	3950	3950
ENSG00000071991.9	0	0
ENSG00000071994.11	1726	1726
ENSG00000072041.17	0	0
ENSG00000072042.13	889	889
ENSG00000072062.15	1242	1242
ENSG00000072071.16	3675	3675
ENSG00000072080.11	0	0
ENSG00000072110.15	9025	9025
ENSG00000072121.17	2623	2623
ENSG00000072133.11	5	5
ENSG00000072134.15	99	99
ENSG00000072135.13	3138	3138
ENSG00000072163.20	39	39
ENSG00000072182.13	16	16
ENSG00000072195.15	98	98
ENSG00000072201.14	116	116
ENSG00000072210.19	1599	1599
ENSG00000072274.13	8866	8866
ENSG00000072310.17	1621	1621
ENSG00000072315.3	49	49
ENSG00000072364.13	5667	5667
ENSG00000072401.15	1016	1016
ENSG00000072415.10	1347	1347
ENSG00000072422.17	528	528
ENSG00000072501.19	8436	8436
ENSG00000072506.13	610	610
ENSG00000072518.21	3643	3643
ENSG00000072571.20	382	382
ENSG00000072609.18	2265	2265
ENSG00000072657.9	26	26
ENSG00000072682.19	149	149
ENSG00000072694.21	159	159
ENSG00000072736.19	4557	4557
ENSG00000072756.17	1325	1325
ENSG00000072778.20	6530	6530
ENSG00000072786.13	9342	9342
ENSG00000072803.17	1779	1779
ENSG00000072818.12	6183	6183
ENSG00000072832.15	28	28
ENSG00000072840.13	125	125
ENSG00000072849.11	937	937
ENSG00000072858.11	764	764
ENSG00000072864.16	1207	1207
ENSG00000072952.19	44	44
ENSG00000072954.7	50	50
ENSG00000072958.9	2856	2856
ENSG00000073008.15	1094	1094
ENSG00000073050.12	558	558
ENSG00000073060.16	3903	3903
ENSG00000073067.14	72	72
ENSG00000073111.14	2438	2438
ENSG00000073146.16	3	3
ENSG00000073150.14	313	313
ENSG00000073169.14	1185	1185
ENSG00000073282.14	36	36
ENSG00000073331.18	3120	3120
ENSG00000073350.14	629	629
ENSG00000073417.15	1995	1995
ENSG00000073464.13	138	138
ENSG00000073536.18	940	940
ENSG00000073578.17	289	289
ENSG00000073584.20	756	756
ENSG00000073598.6	20	20
ENSG00000073605.18	905	905
ENSG00000073614.13	5321	5321
ENSG00000073670.14	167	167
ENSG00000073711.11	268	268
ENSG00000073712.15	124	124
ENSG00000073734.10	3	3
ENSG00000073737.17	87	87
ENSG00000073754.6	98	98
ENSG00000073756.12	2212	2212
ENSG00000073792.16	3278	3278
ENSG00000073803.14	434	434
ENSG00000073849.16	4533	4533
ENSG00000073861.3	190	190
ENSG00000073905.8	4	4
ENSG00000073910.22	5549	5549
ENSG00000073921.18	5916	5916
ENSG00000073969.18	1620	1620
ENSG00000074047.22	32	32
ENSG00000074054.20	3660	3660
ENSG00000074071.15	496	496
ENSG00000074181.9	3349	3349
ENSG00000074201.9	2930	2930
ENSG00000074211.14	1	1
ENSG00000074219.14	92	92
ENSG00000074266.22	887	887
ENSG00000074276.10	123	123
ENSG00000074317.11	0	0
ENSG00000074319.13	1047	1047
ENSG00000074356.17	3542	3542
ENSG00000074370.18	13535	13535
ENSG00000074410.14	14	14
ENSG00000074416.14	1449	1449
ENSG00000074527.13	28	28
ENSG00000074582.15	845	845
ENSG00000074590.13	20	20
ENSG00000074603.19	2851	2851
ENSG00000074621.14	1378	1378
ENSG00000074657.14	301	301
ENSG00000074660.16	1567	1567
ENSG00000074695.6	4443	4443
ENSG00000074696.13	2779	2779
ENSG00000074706.13	409	409
ENSG00000074755.15	8339	8339
ENSG00000074771.4	0	0
ENSG00000074800.16	32728	32728
ENSG00000074803.20	12	12
ENSG00000074842.8	1288	1288
ENSG00000074855.11	831	831
ENSG00000074935.14	459	459
ENSG00000074964.17	172	172
ENSG00000074966.11	674	674
ENSG00000075035.10	2	2
ENSG00000075043.19	5	5
ENSG00000075073.15	59	59
ENSG00000075089.9	383	383
ENSG00000075131.10	295	295
ENSG00000075142.14	1539	1539
ENSG00000075151.21	4512	4512
ENSG00000075188.9	466	466
ENSG00000075213.11	57	57
ENSG00000075218.19	453	453
ENSG00000075223.14	120	120
ENSG00000075234.17	1096	1096
ENSG00000075239.14	737	737
ENSG00000075240.17	2738	2738
ENSG00000075275.18	136	136
ENSG00000075290.8	65	65
ENSG00000075292.19	6270	6270
ENSG00000075303.13	1229	1229
ENSG00000075336.12	394	394
ENSG00000075340.23	4850	4850
ENSG00000075388.4	0	0
ENSG00000075391.17	623	623
ENSG00000075399.14	442	442
ENSG00000075407.18	2042	2042
ENSG00000075413.19	7442	7442
ENSG00000075415.13	7950	7950
ENSG00000075420.13	7059	7059
ENSG00000075426.12	13977	13977
ENSG00000075429.9	4	4
ENSG00000075461.6	15	15
ENSG00000075539.15	6172	6172
ENSG00000075568.17	5010	5010
ENSG00000075618.18	2512	2512
ENSG00000075624.17	114093	114093
ENSG00000075643.6	330	330
ENSG00000075651.16	2040	2040
ENSG00000075673.12	8	8
ENSG00000075702.18	1365	1365
ENSG00000075711.21	3935	3935
ENSG00000075785.14	6193	6193
ENSG00000075790.12	61	61
ENSG00000075826.17	4147	4147
ENSG00000075856.12	1343	1343
ENSG00000075884.14	2183	2183
ENSG00000075886.11	162	162
ENSG00000075891.22	0	0
ENSG00000075914.13	526	526
ENSG00000075945.13	428	428
ENSG00000075975.17	1899	1899
ENSG00000076003.5	3837	3837
ENSG00000076043.11	643	643
ENSG00000076053.12	687	687
ENSG00000076067.13	1944	1944
ENSG00000076108.12	10957	10957
ENSG00000076201.15	3780	3780
ENSG00000076242.16	1372	1372
ENSG00000076248.11	1207	1207
ENSG00000076258.10	244	244
ENSG00000076321.11	830	830
ENSG00000076344.16	22	22
ENSG00000076351.13	223	223
ENSG00000076356.7	100	100
ENSG00000076382.17	1159	1159
ENSG00000076513.17	3245	3244
ENSG00000076554.15	792	792
ENSG00000076555.15	722	722
ENSG00000076604.15	992	992
ENSG00000076641.4	2192	2192
ENSG00000076650.7	616	616
ENSG00000076662.10	872	872
ENSG00000076685.19	3053	3053
ENSG00000076706.17	93	93
ENSG00000076716.9	84	84
ENSG00000076770.14	3700	3700
ENSG00000076826.10	14	14
ENSG00000076864.19	126	126
ENSG00000076924.12	1560	1560
ENSG00000076928.18	12188	12188
ENSG00000076944.16	1178	1178
ENSG00000076984.18	1240	1240
ENSG00000077009.13	0	0
ENSG00000077044.11	5853	5853
ENSG00000077063.11	7	7
ENSG00000077080.10	16	16
ENSG00000077092.19	16	16
ENSG00000077097.15	8326	8326
ENSG00000077147.16	5465	5465
ENSG00000077150.20	1781	1781
ENSG00000077152.11	210	210
ENSG00000077157.22	3842	3842
ENSG00000077232.18	3894	3894
ENSG00000077235.18	3566	3566
ENSG00000077238.14	1620	1620
ENSG00000077254.14	2900	2900
ENSG00000077264.15	14	14
ENSG00000077274.9	0	0
ENSG00000077279.19	1	1
ENSG00000077312.9	1271	1271
ENSG00000077327.16	0	0
ENSG00000077348.9	627	627
ENSG00000077380.16	1867	1867
ENSG00000077420.16	6005	6005
ENSG00000077454.16	1798	1798
ENSG00000077458.13	1324	1324
ENSG00000077463.15	408	408
ENSG00000077498.9	0	0
ENSG00000077514.9	947	947
ENSG00000077522.14	2	2
ENSG00000077549.19	7710	7710
ENSG00000077585.14	244	244
ENSG00000077616.11	160	160
ENSG00000077684.16	2043	2043
ENSG00000077713.19	903	903
ENSG00000077721.16	1398	1398
ENSG00000077782.21	422	422
ENSG00000077800.13	6	6
ENSG00000077935.17	126	126
ENSG00000077942.19	266	266
ENSG00000077943.8	94	94
ENSG00000077984.6	2270	2270
ENSG00000078018.20	18	18
ENSG00000078043.16	2442	2442
ENSG00000078053.17	155	155
ENSG00000078061.13	2677	2677
ENSG00000078070.13	1299	1299
ENSG00000078081.8	26	26
ENSG00000078098.14	5	5
ENSG00000078114.19	8	8
ENSG00000078124.12	1730	1730
ENSG00000078140.14	3315	3315
ENSG00000078142.13	3158	3158
ENSG00000078177.14	2176	2176
ENSG00000078237.7	131	131
ENSG00000078246.17	291	291
ENSG00000078269.15	1252	1252
ENSG00000078295.17	88	88
ENSG00000078304.19	3402	3402
ENSG00000078319.10	853	853
ENSG00000078328.22	1	1
ENSG00000078369.18	10713	10713
ENSG00000078399.19	486	486
ENSG00000078401.7	15	15
ENSG00000078403.17	3902	3902
ENSG00000078487.17	335	335
ENSG00000078549.15	1	1
ENSG00000078579.9	1	1
ENSG00000078589.13	220	220
ENSG00000078596.11	2583	2583
ENSG00000078618.22	5544	5544
ENSG00000078668.14	3080	3080
ENSG00000078674.18	10706	10706
ENSG00000078687.17	2500	2500
ENSG00000078699.22	1916	1916
ENSG00000078725.13	7	7
ENSG00000078747.16	2933	2933
ENSG00000078795.17	113	113
ENSG00000078804.13	265	265
ENSG00000078808.19	2811	2811
ENSG00000078814.17	373	373
ENSG00000078898.7	0	0
ENSG00000078900.15	56	56
ENSG00000078902.16	1422	1422
ENSG00000078967.13	523	523
ENSG00000079101.16	2	2
ENSG00000079102.16	15	15
ENSG00000079112.10	2	2
ENSG00000079134.12	2098	2098
ENSG00000079150.18	194	194
ENSG00000079156.17	9	9
ENSG00000079215.14	1283	1283
ENSG00000079246.16	9208	9208
ENSG00000079257.8	222	222
ENSG00000079263.19	270	270
ENSG00000079277.22	2076	2076
ENSG00000079308.19	4220	4220
ENSG00000079313.15	2006	2006
ENSG00000079332.15	2060	2060
ENSG00000079335.20	1348	1348
ENSG00000079337.16	274	274
ENSG00000079385.23	573	573
ENSG00000079387.14	956	956
ENSG00000079393.20	4	4
ENSG00000079432.7	5800	5800
ENSG00000079435.10	542	542
ENSG00000079459.13	3164	3164
ENSG00000079462.8	175	175
ENSG00000079482.13	31	31
ENSG00000079557.5	0	0
ENSG00000079616.13	1236	1236
ENSG00000079689.14	0	0
ENSG00000079691.18	414	414
ENSG00000079739.17	1210	1210
ENSG00000079785.16	2395	2395
ENSG00000079805.18	9359	9359
ENSG00000079819.19	1668	1668
ENSG00000079841.18	0	0
ENSG00000079931.15	43	43
ENSG00000079950.14	3130	3130
ENSG00000079974.18	667	667
ENSG00000079999.14	2078	2078
ENSG00000080007.8	39	39
ENSG00000080031.10	15	15
ENSG00000080166.16	7	7
ENSG00000080189.15	2073	2073
ENSG00000080200.10	399	399
ENSG00000080224.17	1	1
ENSG00000080293.10	12	12
ENSG00000080298.15	1282	1282
ENSG00000080345.18	7799	7799
ENSG00000080371.6	1964	1964
ENSG00000080493.18	125	125
ENSG00000080503.24	9600	9600
ENSG00000080511.5	0	0
ENSG00000080546.13	1651	1651
ENSG00000080561.14	157	157
ENSG00000080572.13	0	0
ENSG00000080573.7	187	187
ENSG00000080603.17	670	670
ENSG00000080608.10	1525	1525
ENSG00000080618.17	13	13
ENSG00000080644.16	25	25
ENSG00000080709.16	1	1
ENSG00000080802.19	1615	1615
ENSG00000080815.19	4260	4260
ENSG00000080819.9	650	650
ENSG00000080822.17	1479	1479
ENSG00000080823.23	96	96
ENSG00000080824.19	28286	28286
ENSG00000080839.12	1887	1887
ENSG00000080845.18	1351	1351
ENSG00000080854.16	3170	3170
ENSG00000080910.13	0	0
ENSG00000080947.15	519	519
ENSG00000080986.13	357	357
ENSG00000081014.11	930	930
ENSG00000081019.13	1468	1468
ENSG00000081026.19	336	336
ENSG00000081041.9	420	420
ENSG00000081051.8	0	0
ENSG00000081052.13	158	158
ENSG00000081059.20	1761	1761
ENSG00000081087.15	677	677
ENSG00000081138.14	5	5
ENSG00000081148.12	32	32
ENSG00000081154.12	2395	2395
ENSG00000081177.18	725	725
ENSG00000081181.8	120	120
ENSG00000081189.16	3593	3593
ENSG00000081237.20	16281	16281
ENSG00000081248.11	2	2
ENSG00000081277.13	2	2
ENSG00000081307.14	1822	1822
ENSG00000081320.11	8540	8540
ENSG00000081377.17	149	149
ENSG00000081386.12	971	971
ENSG00000081479.15	6	6
ENSG00000081665.14	1878	1878
ENSG00000081692.12	127	127
ENSG00000081721.12	513	513
ENSG00000081760.17	547	547
ENSG00000081791.9	3093	3093
ENSG00000081800.9	0	0
ENSG00000081803.16	55	55
ENSG00000081818.4	41	41
ENSG00000081842.18	1	1
ENSG00000081853.15	7	7
ENSG00000081870.12	575	575
ENSG00000081913.14	1743	1743
ENSG00000081923.15	1299	1299
ENSG00000081985.13	1277	1277
ENSG00000082014.17	813	813
ENSG00000082068.9	1169	1169
ENSG00000082074.19	8552	8552
ENSG00000082126.18	6	6
ENSG00000082146.13	1156	1156
ENSG00000082153.18	2846	2846
ENSG00000082175.15	7	7
ENSG00000082196.21	218	218
ENSG00000082212.13	4262	4262
ENSG00000082213.18	862	862
ENSG00000082258.13	2560	2560
ENSG00000082269.17	1523	1523
ENSG00000082293.13	186	186
ENSG00000082397.17	34	34
ENSG00000082438.17	1531	1531
ENSG00000082458.12	105	105
ENSG00000082482.14	1	1
ENSG00000082497.12	16	16
ENSG00000082512.15	2977	2977
ENSG00000082515.18	273	273
ENSG00000082516.9	1564	1564
ENSG00000082556.14	40	40
ENSG00000082641.16	2941	2941
ENSG00000082684.16	3	3
ENSG00000082701.17	3286	3286
ENSG00000082781.12	413	413
ENSG00000082805.20	3569	3569
ENSG00000082898.18	9167	9167
ENSG00000082929.8	1	1
ENSG00000082996.20	1148	1148
ENSG00000083067.23	20	20
ENSG00000083093.10	687	687
ENSG00000083097.14	1398	1398
ENSG00000083099.11	552	552
ENSG00000083123.15	785	785
ENSG00000083168.11	9990	9989
ENSG00000083223.18	2613	2613
ENSG00000083290.20	342	342
ENSG00000083307.12	6	6
ENSG00000083312.17	6280	6280
ENSG00000083444.17	1499	1499
ENSG00000083454.22	433	433
ENSG00000083457.12	292	292
ENSG00000083520.15	2677	2677
ENSG00000083535.16	1311	1311
ENSG00000083544.16	658	658
ENSG00000083622.8	0	0
ENSG00000083635.8	247	247
ENSG00000083642.19	2786	2786
ENSG00000083720.13	864	864
ENSG00000083750.13	531	531
ENSG00000083782.8	0	0
ENSG00000083799.18	4453	4453
ENSG00000083807.10	238	238
ENSG00000083812.12	595	595
ENSG00000083814.13	500	500
ENSG00000083817.9	77	77
ENSG00000083828.16	1321	1321
ENSG00000083838.16	228	228
ENSG00000083844.10	2402	2402
ENSG00000083845.9	14872	14872
ENSG00000083857.14	163	163
ENSG00000083896.13	3623	3623
ENSG00000083937.10	729	729
ENSG00000084070.12	4853	4853
ENSG00000084072.17	957	957
ENSG00000084073.10	792	792
ENSG00000084090.13	3898	3898
ENSG00000084092.7	966	966
ENSG00000084093.19	3051	3051
ENSG00000084110.11	1463	1463
ENSG00000084112.15	3975	3975
ENSG00000084207.18	3263	3263
ENSG00000084234.18	23060	23060
ENSG00000084444.14	744	744
ENSG00000084453.16	0	0
ENSG00000084463.8	3442	3442
ENSG00000084623.12	2205	2205
ENSG00000084628.10	6	6
ENSG00000084636.18	99	99
ENSG00000084652.16	3336	3336
ENSG00000084674.15	493	493
ENSG00000084676.15	7484	7484
ENSG00000084693.16	771	771
ENSG00000084710.14	10	10
ENSG00000084731.15	195	195
ENSG00000084733.11	3742	3742
ENSG00000084734.9	0	0
ENSG00000084754.12	5731	5731
ENSG00000084764.12	57	57
ENSG00000084774.14	5981	5981
ENSG00000085063.17	1399	1399
ENSG00000085117.12	1897	1897
ENSG00000085185.15	1924	1924
ENSG00000085224.23	9232	9232
ENSG00000085231.14	206	206
ENSG00000085265.11	8227	8227
ENSG00000085274.16	660	660
ENSG00000085276.19	9	9
ENSG00000085365.18	1664	1664
ENSG00000085377.15	1729	1729
ENSG00000085382.12	1074	1074
ENSG00000085415.16	2433	2433
ENSG00000085433.16	735	735
ENSG00000085449.15	1550	1550
ENSG00000085465.13	202	202
ENSG00000085491.17	924	924
ENSG00000085511.20	2130	2130
ENSG00000085514.16	691	691
ENSG00000085552.17	23	23
ENSG00000085563.15	2411	2411
ENSG00000085644.14	476	476
ENSG00000085662.14	1063	1063
ENSG00000085719.13	3976	3976
ENSG00000085721.13	1344	1344
ENSG00000085733.16	195	195
ENSG00000085741.13	45	45
ENSG00000085760.15	766	766
ENSG00000085788.14	3173	3173
ENSG00000085831.15	49	49
ENSG00000085832.17	6270	6270
ENSG00000085840.13	799	799
ENSG00000085871.9	703	703
ENSG00000085872.15	2070	2070
ENSG00000085978.22	1510	1510
ENSG00000085982.14	1215	1215
ENSG00000085998.14	943	943
ENSG00000085999.13	521	521
ENSG00000086015.22	2082	2082
ENSG00000086061.16	4951	4951
ENSG00000086062.13	3174	3174
ENSG00000086065.14	640	640
ENSG00000086102.19	3471	3471
ENSG00000086159.13	0	0
ENSG00000086189.10	499	499
ENSG00000086200.17	839	839
ENSG00000086205.18	5	5
ENSG00000086232.13	4853	4853
ENSG00000086288.12	295	295
ENSG00000086289.12	746	746
ENSG00000086300.16	682	682
ENSG00000086475.15	991	991
ENSG00000086504.17	620	620
ENSG00000086506.3	34	34
ENSG00000086544.3	324	324
ENSG00000086548.9	55	55
ENSG00000086570.12	206	206
ENSG00000086589.12	2761	2761
ENSG00000086598.11	3451	3451
ENSG00000086619.14	951	951
ENSG00000086666.19	1673	1673
ENSG00000086696.11	8	8
ENSG00000086712.13	1463	1463
ENSG00000086717.18	6	6
ENSG00000086730.17	6196	6196
ENSG00000086758.16	23157	23157
ENSG00000086827.9	561	561
ENSG00000086848.15	239	239
ENSG00000086967.10	11	11
ENSG00000086991.13	1	1
ENSG00000087008.16	793	793
ENSG00000087053.20	1925	1925
ENSG00000087074.8	7047	7047
ENSG00000087076.9	16	16
ENSG00000087077.14	546	546
ENSG00000087085.16	207	207
ENSG00000087086.15	19923	19923
ENSG00000087087.20	3881	3881
ENSG00000087088.20	1346	1346
ENSG00000087095.13	1028	1028
ENSG00000087111.21	1741	1741
ENSG00000087116.16	2207	2207
ENSG00000087128.10	0	0
ENSG00000087152.15	2671	2671
ENSG00000087157.19	2345	2345
ENSG00000087191.13	1585	1585
ENSG00000087206.17	1497	1497
ENSG00000087237.12	108	108
ENSG00000087245.13	2317	2317
ENSG00000087250.9	0	0
ENSG00000087253.13	2524	2524
ENSG00000087258.16	63	63
ENSG00000087263.17	800	800
ENSG00000087266.17	7441	7441
ENSG00000087269.16	1637	1637
ENSG00000087274.17	8517	8517
ENSG00000087299.12	399	399
ENSG00000087301.9	400	400
ENSG00000087302.9	2009	2009
ENSG00000087303.18	213	213
ENSG00000087338.5	1605	1605
ENSG00000087365.16	4990	4990
ENSG00000087448.11	1305	1305
ENSG00000087460.27	23432	23432
ENSG00000087470.18	4834	4834
ENSG00000087494.16	0	0
ENSG00000087495.17	5	5
ENSG00000087502.18	1100	1100
ENSG00000087510.7	0	0
ENSG00000087586.18	365	365
ENSG00000087589.16	679	679
ENSG00000087842.11	28	28
ENSG00000087884.14	156	156
ENSG00000087903.13	347	347
ENSG00000087995.16	464	464
ENSG00000088002.12	8	8
ENSG00000088035.18	771	771
ENSG00000088038.19	2203	2203
ENSG00000088053.11	63	63
ENSG00000088179.9	1959	1959
ENSG00000088205.13	3773	3773
ENSG00000088247.17	5894	5894
ENSG00000088256.9	256	256
ENSG00000088280.19	72	72
ENSG00000088298.13	1148	1148
ENSG00000088305.18	1656	1656
ENSG00000088320.4	1	1
ENSG00000088325.16	1737	1737
ENSG00000088340.17	403	403
ENSG00000088356.6	220	220
ENSG00000088367.23	71	71
ENSG00000088386.17	2	2
ENSG00000088387.19	431	431
ENSG00000088448.14	5013	5013
ENSG00000088451.11	503	503
ENSG00000088538.13	58	58
ENSG00000088543.15	97	97
ENSG00000088682.14	769	769
ENSG00000088726.16	8	8
ENSG00000088727.13	419	419
ENSG00000088756.13	23	23
ENSG00000088766.12	188	188
ENSG00000088782.5	0	0
ENSG00000088808.18	226	226
ENSG00000088812.18	3231	3231
ENSG00000088826.18	807	807
ENSG00000088827.12	177	177
ENSG00000088832.18	4119	4119
ENSG00000088833.17	2491	2491
ENSG00000088836.14	102	102
ENSG00000088854.12	2229	2229
ENSG00000088876.13	398	398
ENSG00000088881.21	29	29
ENSG00000088882.8	4093	4093
ENSG00000088888.18	11444	11444
ENSG00000088899.15	149	149
ENSG00000088926.14	3	3
ENSG00000088930.8	5673	5673
ENSG00000088970.16	902	902
ENSG00000088986.11	1215	1215
ENSG00000088992.18	958	958
ENSG00000089006.17	2509	2509
ENSG00000089009.15	13686	13686
ENSG00000089012.14	121	121
ENSG00000089022.14	2281	2281
ENSG00000089041.17	198	198
ENSG00000089048.14	940	940
ENSG00000089050.16	321	321
ENSG00000089053.13	7126	7126
ENSG00000089057.15	4535	4535
ENSG00000089060.11	2139	2139
ENSG00000089063.15	2249	2249
ENSG00000089091.16	107	107
ENSG00000089094.19	2768	2768
ENSG00000089101.19	0	0
ENSG00000089116.4	0	0
ENSG00000089123.16	450	450
ENSG00000089127.14	514	514
ENSG00000089154.11	8608	8608
ENSG00000089157.16	36682	36682
ENSG00000089159.16	3276	3276
ENSG00000089163.4	15	15
ENSG00000089169.15	18	18
ENSG00000089177.19	900	900
ENSG00000089195.15	832	832
ENSG00000089199.10	13	13
ENSG00000089220.5	2337	2337
ENSG00000089225.20	2	2
ENSG00000089234.16	1129	1129
ENSG00000089248.7	2996	2996
ENSG00000089250.19	1	1
ENSG00000089280.19	14112	14112
ENSG00000089289.16	1083	1083
ENSG00000089327.15	8206	8206
ENSG00000089335.21	1054	1054
ENSG00000089351.14	3964	3964
ENSG00000089356.18	0	0
ENSG00000089472.16	42	42
ENSG00000089486.17	1463	1463
ENSG00000089505.18	117	117
ENSG00000089558.9	278	278
ENSG00000089597.18	15271	15271
ENSG00000089639.11	4238	4238
ENSG00000089682.16	1101	1101
ENSG00000089685.15	363	363
ENSG00000089692.9	103	103
ENSG00000089693.11	3061	3061
ENSG00000089723.10	63	63
ENSG00000089737.17	4408	4408
ENSG00000089775.12	1455	1455
ENSG00000089818.18	1341	1341
ENSG00000089820.16	8724	8724
ENSG00000089847.12	104	104
ENSG00000089876.12	895	895
ENSG00000089902.10	3204	3204
ENSG00000089916.18	6707	6707
ENSG00000090006.18	815	815
ENSG00000090013.11	1464	1464
ENSG00000090020.11	1807	1807
ENSG00000090054.15	1558	1558
ENSG00000090060.18	10656	10656
ENSG00000090061.17	531	531
ENSG00000090097.22	331	331
ENSG00000090104.12	304	304
ENSG00000090238.12	1328	1328
ENSG00000090263.16	340	340
ENSG00000090266.13	594	594
ENSG00000090273.14	1412	1412
ENSG00000090316.16	1852	1852
ENSG00000090339.9	742	742
ENSG00000090372.15	2826	2826
ENSG00000090376.11	11860	11860
ENSG00000090382.7	81988	81988
ENSG00000090402.8	0	0
ENSG00000090432.7	484	484
ENSG00000090447.12	891	891
ENSG00000090470.15	1134	1134
ENSG00000090487.11	2440	2440
ENSG00000090512.12	0	0
ENSG00000090520.11	1323	1323
ENSG00000090530.10	81	81
ENSG00000090534.20	2	2
ENSG00000090539.15	28	28
ENSG00000090554.13	55	55
ENSG00000090565.17	1525	1525
ENSG00000090581.10	1408	1408
ENSG00000090612.22	686	686
ENSG00000090615.15	4847	4847
ENSG00000090621.15	5909	5909
ENSG00000090659.18	5	5
ENSG00000090661.12	185	185
ENSG00000090674.16	537	537
ENSG00000090686.16	5868	5868
ENSG00000090776.6	584	584
ENSG00000090857.14	4339	4339
ENSG00000090861.17	3060	3060
ENSG00000090863.12	8852	8852
ENSG00000090889.12	334	334
ENSG00000090905.19	3790	3790
ENSG00000090924.15	2290	2290
ENSG00000090932.11	4	4
ENSG00000090971.5	189	189
ENSG00000090975.13	2615	2615
ENSG00000090989.18	1514	1514
ENSG00000091009.8	745	745
ENSG00000091010.6	0	0
ENSG00000091039.17	4846	4846
ENSG00000091073.19	522	522
ENSG00000091106.19	198	198
ENSG00000091127.14	1192	1192
ENSG00000091128.13	2	2
ENSG00000091129.21	16	16
ENSG00000091136.15	790	790
ENSG00000091137.14	4	4
ENSG00000091138.13	4	4
ENSG00000091140.14	1864	1864
ENSG00000091157.14	1048	1048
ENSG00000091164.13	1792	1792
ENSG00000091181.20	12	12
ENSG00000091262.16	98	98
ENSG00000091317.8	3028	3028
ENSG00000091409.15	6607	6607
ENSG00000091428.18	36	36
ENSG00000091436.17	2651	2651
ENSG00000091482.8	0	0
ENSG00000091483.7	1151	1151
ENSG00000091490.11	2607	2606
ENSG00000091513.16	1439	1439
ENSG00000091527.16	5887	5887
ENSG00000091536.19	79	79
ENSG00000091542.9	2121	2121
ENSG00000091583.11	0	0
ENSG00000091592.16	4901	4901
ENSG00000091622.16	79	79
ENSG00000091640.8	888	888
ENSG00000091651.9	437	437
ENSG00000091656.19	212	212
ENSG00000091664.9	0	0
ENSG00000091704.10	1	1
ENSG00000091732.17	468	468
ENSG00000091831.24	219	219
ENSG00000091844.8	33	33
ENSG00000091879.14	270	270
ENSG00000091947.10	468	468
ENSG00000091972.18	1625	1625
ENSG00000091986.16	953	953
ENSG00000092009.10	1	1
ENSG00000092010.15	2747	2747
ENSG00000092020.10	686	686
ENSG00000092036.18	296	296
ENSG00000092051.17	31	31
ENSG00000092054.13	0	0
ENSG00000092067.6	50	50
ENSG00000092068.20	140	140
ENSG00000092094.11	1306	1306
ENSG00000092096.18	130	130
ENSG00000092098.17	93	93
ENSG00000092108.22	3331	3331
ENSG00000092140.16	1418	1418
ENSG00000092148.13	7334	7334
ENSG00000092199.18	9623	9623
ENSG00000092200.12	33	33
ENSG00000092201.10	5517	5517
ENSG00000092203.15	2097	2097
ENSG00000092208.17	215	215
ENSG00000092295.12	139	139
ENSG00000092330.18	1391	1391
ENSG00000092345.14	3	3
ENSG00000092377.15	0	0
ENSG00000092421.17	306	306
ENSG00000092439.16	5372	5372
ENSG00000092445.12	52	52
ENSG00000092470.12	974	974
ENSG00000092529.25	529	529
ENSG00000092531.10	535	535
ENSG00000092607.15	27	27
ENSG00000092621.13	1337	1337
ENSG00000092758.18	21	21
ENSG00000092820.18	1953	1953
ENSG00000092841.19	2324	2324
ENSG00000092847.13	8250	8250
ENSG00000092850.12	21	21
ENSG00000092853.14	1277	1277
ENSG00000092871.17	1131	1131
ENSG00000092929.12	3945	3945
ENSG00000092931.11	807	807
ENSG00000092964.18	1793	1793
ENSG00000092969.12	3	3
ENSG00000092978.11	507	507
ENSG00000093000.19	3930	3930
ENSG00000093009.11	726	726
ENSG00000093010.15	3329	3329
ENSG00000093072.18	6026	6026
ENSG00000093100.13	26	26
ENSG00000093134.15	101	101
ENSG00000093144.19	1214	1214
[truncated: 58,661 more rows]

## Sheet: 2828 Genome Conversions Simple
Genes	Published Counts	Original Fastq Reprocessed Counts
ENSG00000000003.15	6	6		CORRELATION:	0.999997
ENSG00000000005.6	0	0		RMSD:	27.0223
ENSG00000000419.13	913	914
ENSG00000000457.14	667	669
ENSG00000000460.17	616	618
ENSG00000000938.13	11232	11302
ENSG00000000971.16	57	56
ENSG00000001036.14	1231	1237
ENSG00000001084.13	1457	1460
ENSG00000001167.14	2102	2120
ENSG00000001460.18	96	97
ENSG00000001461.17	1099	1106
ENSG00000001497.18	1743	1748
ENSG00000001561.7	37	37
ENSG00000001617.12	12	11
ENSG00000001626.16	1	1
ENSG00000001629.10	2712	2723
ENSG00000001630.17	19	19
ENSG00000001631.16	566	567
ENSG00000002016.18	1456	1463
ENSG00000002079.14	6	6
ENSG00000002330.14	124	124
ENSG00000002549.12	2349	2356
ENSG00000002586.20	6817	6849
ENSG00000002586.20_PAR_Y	0	0
ENSG00000002587.10	36	37
ENSG00000002726.21	2	2
ENSG00000002745.13	15	15
ENSG00000002746.15	3	3
ENSG00000002822.15	167	168
ENSG00000002834.18	7879	7921
ENSG00000002919.15	1245	1254
ENSG00000002933.9	23	23
ENSG00000003056.8	4070	4092
ENSG00000003096.14	527	528
ENSG00000003137.8	0	0
ENSG00000003147.19	229	232
ENSG00000003249.15	2	3
ENSG00000003393.15	1213	1217
ENSG00000003400.15	2750	2758
ENSG00000003402.20	14205	14239
ENSG00000003436.16	495	497
ENSG00000003509.16	586	586
ENSG00000003756.17	7114	7145
ENSG00000003987.14	303	304
ENSG00000003989.18	42	42
ENSG00000004059.11	1064	1075
ENSG00000004139.14	42	43
ENSG00000004142.12	1624	1630
ENSG00000004399.13	11337	11394
ENSG00000004455.17	6024	6039
ENSG00000004468.13	5489	5506
ENSG00000004478.8	1526	1538
ENSG00000004487.17	3384	3407
ENSG00000004534.15	5407	5423
ENSG00000004660.15	295	296
ENSG00000004700.16	1387	1394
ENSG00000004766.17	975	978
ENSG00000004776.13	2	2
ENSG00000004777.18	543	548
ENSG00000004779.10	680	685
ENSG00000004799.8	1403	1410
ENSG00000004809.14	657	658
ENSG00000004838.14	42	42
ENSG00000004846.16	0	0
ENSG00000004848.8	1	2
ENSG00000004864.14	904	906
ENSG00000004866.22	422	423
ENSG00000004897.12	3424	3437
ENSG00000004939.15	88	89
ENSG00000004948.16	0	0
ENSG00000004961.15	562	563
ENSG00000004975.12	675	679
ENSG00000005001.10	2	1
ENSG00000005007.13	2843	2862
ENSG00000005020.13	7353	7379
ENSG00000005022.6	7365	7384
ENSG00000005059.16	1413	1426
ENSG00000005073.6	0	0
ENSG00000005075.15	374	375
ENSG00000005100.13	1264	1272
ENSG00000005102.14	0	0
ENSG00000005108.16	387	392
ENSG00000005156.12	2485	2494
ENSG00000005175.10	881	883
ENSG00000005187.12	2503	2520
ENSG00000005189.20	589	591
ENSG00000005194.15	843	843
ENSG00000005206.17	1246	1256
ENSG00000005238.20	1349	1354
ENSG00000005243.10	23	22
ENSG00000005249.13	1712	1713
ENSG00000005302.19	3811	3832
ENSG00000005339.15	11922	11992
ENSG00000005379.17	9124	9168
ENSG00000005381.8	181448	182392
ENSG00000005421.9	0	0
ENSG00000005436.14	776	778
ENSG00000005448.17	149	150
ENSG00000005469.12	170	170
ENSG00000005471.19	2	2
ENSG00000005483.21	7072	7089
ENSG00000005486.17	942	947
ENSG00000005513.10	9	10
ENSG00000005700.15	4346	4357
ENSG00000005801.18	2518	2522
ENSG00000005810.18	9589	9639
ENSG00000005812.11	2093	2107
ENSG00000005844.19	11307	11359
ENSG00000005882.12	336	339
ENSG00000005884.18	28	28
ENSG00000005889.16	2282	2290
ENSG00000005893.16	10859	10899
ENSG00000005961.19	192	193
ENSG00000005981.13	0	1
ENSG00000006007.12	1954	1960
ENSG00000006015.18	412	414
ENSG00000006016.11	31	30
ENSG00000006025.12	826	838
ENSG00000006042.12	9	11
ENSG00000006047.13	13	12
ENSG00000006059.4	0	0
ENSG00000006062.17	725	725
ENSG00000006071.15	8	7
ENSG00000006116.4	2	2
ENSG00000006118.15	184	184
ENSG00000006125.18	7573	7610
ENSG00000006128.12	0	0
ENSG00000006194.10	856	862
ENSG00000006210.7	1	1
ENSG00000006282.21	723	728
ENSG00000006283.18	7	7
ENSG00000006327.14	6	6
ENSG00000006377.11	0	0
ENSG00000006432.15	23	22
ENSG00000006451.8	1401	1406
ENSG00000006453.14	235	237
ENSG00000006459.11	3056	3067
ENSG00000006468.14	4	4
ENSG00000006530.18	1163	1169
ENSG00000006534.16	3142	3153
ENSG00000006555.11	13	13
ENSG00000006576.16	2131	2140
ENSG00000006606.9	0	0
ENSG00000006607.14	979	981
ENSG00000006611.17	0	0
ENSG00000006625.18	305	306
ENSG00000006634.8	856	861
ENSG00000006638.13	126	127
ENSG00000006652.15	660	663
ENSG00000006659.13	0	0
ENSG00000006695.12	792	796
ENSG00000006704.11	27	28
ENSG00000006712.15	1002	1003
ENSG00000006715.16	2897	2909
ENSG00000006740.17	29	31
ENSG00000006744.19	2132	2146
ENSG00000006747.15	1	1
ENSG00000006756.16	1693	1702
ENSG00000006757.12	118	119
ENSG00000006788.14	0	0
ENSG00000006831.10	2530	2547
ENSG00000006837.12	39	39
ENSG00000007001.13	1	1
ENSG00000007038.11	455	456
ENSG00000007047.15	1268	1269
ENSG00000007062.12	939	939
ENSG00000007080.11	275	277
ENSG00000007129.18	101	568
ENSG00000007168.14	7548	7590
ENSG00000007171.18	0	0
ENSG00000007174.18	11	12
ENSG00000007202.15	11303	11341
ENSG00000007216.15	1	2
ENSG00000007237.19	8992	9035
ENSG00000007255.10	227	228
ENSG00000007264.15	360	364
ENSG00000007306.15	0	1
ENSG00000007312.13	149	152
ENSG00000007314.12	20	20
ENSG00000007341.19	673	676
ENSG00000007350.17	16	16
ENSG00000007372.24	6	7
ENSG00000007376.8	559	560
ENSG00000007384.15	87	89
ENSG00000007392.17	2580	2591
ENSG00000007402.12	93	93
ENSG00000007516.14	52	52
ENSG00000007520.4	289	291
ENSG00000007541.17	528	530
ENSG00000007545.16	927	933
ENSG00000007866.22	7	7
ENSG00000007908.16	10	10
ENSG00000007923.16	1225	1227
ENSG00000007933.13	25	25
ENSG00000007944.15	1978	1988
ENSG00000007952.18	26	26
ENSG00000007968.7	1134	1144
ENSG00000008018.9	2100	2106
ENSG00000008056.14	30	31
ENSG00000008083.14	6951	6981
ENSG00000008086.13	84	84
ENSG00000008118.10	0	0
ENSG00000008128.23	61	63
ENSG00000008130.15	6404	6438
ENSG00000008196.13	1	1
ENSG00000008197.5	0	0
ENSG00000008226.20	174	175
ENSG00000008256.16	471	473
ENSG00000008277.14	40	41
ENSG00000008282.9	3975	3996
ENSG00000008283.16	449	453
ENSG00000008294.21	3873	3886
ENSG00000008300.17	58	60
ENSG00000008311.15	10	11
ENSG00000008323.15	216	216
ENSG00000008324.12	452	455
ENSG00000008382.16	238	240
ENSG00000008394.13	5114	5135
ENSG00000008405.12	19	19
ENSG00000008438.5	15	15
ENSG00000008441.18	1764	1776
ENSG00000008513.16	4171	4187
ENSG00000008516.17	389	391
ENSG00000008517.18	76	76
ENSG00000008710.20	2604	2627
ENSG00000008735.14	3	5
ENSG00000008838.20	2342	2357
ENSG00000008853.17	335	336
ENSG00000008869.12	4958	4970
ENSG00000008952.17	6882	6899
ENSG00000008988.11	12904	12945
ENSG00000009307.16	23581	23657
ENSG00000009335.18	4997	5019
ENSG00000009413.16	2826	2836
ENSG00000009694.13	46	46
ENSG00000009709.12	0	0
ENSG00000009724.17	373	374
ENSG00000009765.15	2	2
ENSG00000009780.16	492	494
ENSG00000009790.15	3798	3815
ENSG00000009830.12	594	595
ENSG00000009844.16	1950	1959
ENSG00000009950.16	5	5
ENSG00000009954.11	6186	6205
ENSG00000010017.13	2036	2048
ENSG00000010030.14	1	1
ENSG00000010072.16	684	687
ENSG00000010165.20	1189	1194
ENSG00000010219.13	286	289
ENSG00000010244.19	14600	14650
ENSG00000010256.11	2446	2457
ENSG00000010270.14	1338	1346
ENSG00000010278.15	582	585
ENSG00000010282.15	0	0
ENSG00000010292.13	7079	7113
ENSG00000010295.20	2108	2122
ENSG00000010310.9	21	20
ENSG00000010318.21	446	447
ENSG00000010319.7	16	16
ENSG00000010322.16	3664	3682
ENSG00000010327.10	14962	15055
ENSG00000010361.14	252	251
ENSG00000010379.16	0	0
ENSG00000010404.18	932	935
ENSG00000010438.17	6	6
ENSG00000010539.12	483	485
ENSG00000010610.10	8197	8236
ENSG00000010626.15	219	220
ENSG00000010671.16	5383	5405
ENSG00000010704.18	155	156
ENSG00000010803.16	1659	1669
ENSG00000010810.17	2431	2445
ENSG00000010818.10	879	884
ENSG00000010932.17	4	5
ENSG00000011007.12	1828	1839
ENSG00000011009.11	794	798
ENSG00000011021.23	1702	1708
ENSG00000011028.14	457	458
ENSG00000011052.21	0	0
ENSG00000011083.9	1	1
ENSG00000011105.14	25	25
ENSG00000011114.15	2911	2917
ENSG00000011132.12	192	194
ENSG00000011143.19	335	335
ENSG00000011198.10	345	345
ENSG00000011201.12	2	2
ENSG00000011243.18	1016	1021
ENSG00000011258.16	3265	3273
ENSG00000011260.14	1475	1485
ENSG00000011275.19	3267	3291
ENSG00000011295.16	3140	3153
ENSG00000011304.22	9436	9482
ENSG00000011332.19	48	48
ENSG00000011347.10	3	4
ENSG00000011376.12	1172	1176
ENSG00000011405.13	3024	3029
ENSG00000011422.12	1434	1443
ENSG00000011426.11	2595	2601
ENSG00000011451.21	1583	1594
ENSG00000011454.18	2081	2097
ENSG00000011465.18	77	76
ENSG00000011478.13	367	368
ENSG00000011485.15	1250	1261
ENSG00000011523.14	1598	1607
ENSG00000011566.15	892	897
ENSG00000011590.14	43	43
ENSG00000011600.12	5928	5954
ENSG00000011638.11	337	337
ENSG00000011677.13	0	0
ENSG00000012048.23	3127	3138
ENSG00000012061.16	1209	1212
ENSG00000012124.17	75	75
ENSG00000012171.20	21	22
ENSG00000012174.12	1083	1091
ENSG00000012211.13	323	326
ENSG00000012223.13	56	56
ENSG00000012232.9	1607	1619
ENSG00000012504.15	0	0
ENSG00000012660.14	6867	6891
ENSG00000012779.11	3389	3414
ENSG00000012817.16	3577	3591
ENSG00000012822.16	2120	2132
ENSG00000012963.15	1700	1711
ENSG00000012983.11	2139	2143
ENSG00000013016.16	393	393
ENSG00000013275.8	1334	1345
ENSG00000013288.9	2842	2853
ENSG00000013293.6	0	0
ENSG00000013297.12	2	3
ENSG00000013306.16	1325	1334
ENSG00000013364.19	2357	2373
ENSG00000013374.16	2197	2202
ENSG00000013375.16	677	679
ENSG00000013392.8	123	123
ENSG00000013441.16	5204	5222
ENSG00000013503.10	471	472
ENSG00000013523.11	1201	1204
ENSG00000013561.18	1148	1148
ENSG00000013563.14	214	217
ENSG00000013573.17	1313	1318
ENSG00000013583.10	574	578
ENSG00000013588.9	7	6
ENSG00000013619.14	4	4
ENSG00000013725.14	148	149
ENSG00000013810.20	5018	5040
ENSG00000014123.10	2235	2244
ENSG00000014138.9	457	460
ENSG00000014164.7	1316	1322
ENSG00000014216.16	5976	6013
ENSG00000014257.16	2303	2308
ENSG00000014641.21	3090	3096
ENSG00000014824.14	2338	2343
ENSG00000014914.21	3035	3047
ENSG00000014919.13	1390	1392
ENSG00000015133.19	6687	6716
ENSG00000015153.15	1330	1333
ENSG00000015171.20	3084	3098
ENSG00000015285.11	4156	4180
ENSG00000015413.9	10	10
ENSG00000015475.19	1722	1741
ENSG00000015479.20	889	889
ENSG00000015520.15	2	2
ENSG00000015532.10	892	898
ENSG00000015568.13	4	4
ENSG00000015592.16	1	0
ENSG00000015676.18	1952	1957
ENSG00000016082.15	0	0
ENSG00000016391.11	7	7
ENSG00000016402.13	1	1
ENSG00000016490.16	1	0
ENSG00000016602.9	0	0
ENSG00000016864.18	1256	1261
ENSG00000017260.20	3295	3307
ENSG00000017427.17	2	2
ENSG00000017483.15	372	374
ENSG00000017797.13	3790	3799
ENSG00000018189.13	2848	2857
ENSG00000018236.15	6	6
ENSG00000018280.17	7088	7113
ENSG00000018408.15	16	17
ENSG00000018510.17	3585	3599
ENSG00000018607.7	0	0
ENSG00000018610.15	584	586
ENSG00000018625.15	5	6
ENSG00000018699.13	862	871
ENSG00000018869.17	81	81
ENSG00000019102.12	389	389
ENSG00000019144.19	66	66
ENSG00000019169.10	486	489
ENSG00000019186.10	1	1
ENSG00000019485.13	315	315
ENSG00000019505.8	0	0
ENSG00000019549.13	20	20
ENSG00000019582.15	101065	101585
ENSG00000019991.18	4535	4550
ENSG00000019995.6	694	696
ENSG00000020129.16	809	814
ENSG00000020181.18	1526	1539
ENSG00000020219.9	17	17
ENSG00000020256.20	499	500
ENSG00000020426.11	280	281
ENSG00000020577.14	264	265
ENSG00000020633.19	259	263
ENSG00000020922.13	2587	2597
ENSG00000021300.14	77	79
ENSG00000021355.13	17918	17982
ENSG00000021461.17	3	2
ENSG00000021488.13	4	4
ENSG00000021574.13	2473	2480
ENSG00000021645.20	16	16
ENSG00000021762.20	1213	1222
ENSG00000021776.11	3609	3618
ENSG00000021826.17	9	9
ENSG00000021852.13	0	0
ENSG00000022267.19	1696	1700
ENSG00000022277.13	1394	1401
ENSG00000022355.18	0	0
ENSG00000022556.16	22	22
ENSG00000022567.10	195	200
ENSG00000022840.16	4068	4081
ENSG00000022976.15	415	417
ENSG00000023041.11	1956	1961
ENSG00000023171.18	697	702
ENSG00000023191.17	5119	5156
ENSG00000023228.14	4768	4781
ENSG00000023287.13	3163	3178
ENSG00000023318.8	3699	3714
ENSG00000023330.15	760	768
ENSG00000023445.16	774	775
ENSG00000023516.9	4712	4730
ENSG00000023572.10	753	754
ENSG00000023608.5	256	259
ENSG00000023697.13	1415	1419
ENSG00000023734.11	2882	2890
ENSG00000023839.12	134	135
ENSG00000023892.11	2036	2046
ENSG00000023902.14	4667	4690
ENSG00000023909.10	317	319
ENSG00000024048.11	5687	5702
ENSG00000024422.12	363	367
ENSG00000024526.17	787	788
ENSG00000024862.18	600	600
ENSG00000025039.15	1629	1637
ENSG00000025156.13	660	663
ENSG00000025293.17	3670	3685
ENSG00000025423.11	7	7
ENSG00000025434.19	296	299
ENSG00000025708.14	4501	4519
ENSG00000025770.19	789	797
ENSG00000025772.8	898	901
ENSG00000025796.14	4660	4673
ENSG00000025800.14	4694	4718
ENSG00000026025.16	37819	37980
ENSG00000026036.22	269	271
ENSG00000026103.22	1365	1367
ENSG00000026297.16	3169	3187
ENSG00000026508.20	20208	20286
ENSG00000026559.14	0	0
ENSG00000026652.15	500	503
ENSG00000026751.17	773	777
ENSG00000026950.17	2642	2659
ENSG00000027001.10	288	289
ENSG00000027075.15	899	901
ENSG00000027644.5	2	2
ENSG00000027697.15	4755	4762
ENSG00000027847.14	883	886
ENSG00000027869.12	27	27
ENSG00000028116.18	789	792
ENSG00000028137.19	13596	13643
ENSG00000028203.18	1465	1470
ENSG00000028277.21	9275	9326
ENSG00000028310.18	1789	1793
ENSG00000028528.15	5172	5189
ENSG00000028839.10	405	406
ENSG00000029153.14	758	764
ENSG00000029363.17	9260	9292
ENSG00000029364.12	4137	4147
ENSG00000029534.21	166	166
ENSG00000029559.7	0	0
ENSG00000029639.11	351	354
ENSG00000029725.17	2479	2490
ENSG00000029993.15	1241	1240
ENSG00000030066.13	5956	5983
ENSG00000030110.13	829	829
ENSG00000030304.14	15	15
ENSG00000030419.16	442	443
ENSG00000030582.18	23983	24142
ENSG00000031003.10	2675	2681
ENSG00000031081.11	1084	1090
ENSG00000031691.7	451	452
ENSG00000031698.13	2269	2271
ENSG00000031823.14	1909	1913
ENSG00000032219.19	3600	3609
ENSG00000032389.13	897	901
ENSG00000032444.17	2442	2458
ENSG00000032742.18	383	384
ENSG00000033011.13	358	361
ENSG00000033030.15	1621	1626
ENSG00000033050.9	424	429
ENSG00000033100.16	2532	2541
ENSG00000033122.21	145	144
ENSG00000033170.17	816	817
ENSG00000033178.13	3094	3102
ENSG00000033327.13	5470	5505
ENSG00000033627.17	2314	2331
ENSG00000033800.14	6009	6032
ENSG00000033867.16	3132	3139
ENSG00000034053.14	40	40
ENSG00000034152.19	2678	2690
ENSG00000034239.11	2	2
ENSG00000034510.6	10780	10848
ENSG00000034533.12	346	348
ENSG00000034677.13	1618	1621
ENSG00000034693.15	309	310
ENSG00000034713.8	1219	1220
ENSG00000034971.17	0	0
ENSG00000035115.22	896	895
ENSG00000035141.8	1035	1037
ENSG00000035403.18	6332	6374
ENSG00000035499.13	852	854
ENSG00000035664.11	127	129
ENSG00000035681.9	3326	3344
ENSG00000035687.10	2905	2911
ENSG00000035720.8	203	203
ENSG00000035862.12	7327	7374
ENSG00000035928.16	2949	2963
ENSG00000036054.13	1745	1751
ENSG00000036257.13	3396	3422
ENSG00000036448.10	70	70
ENSG00000036473.8	0	0
ENSG00000036530.9	22	22
ENSG00000036549.13	2885	2898
ENSG00000036565.15	12	16
ENSG00000036672.16	13	13
ENSG00000036828.17	1	1
ENSG00000037042.9	118	118
ENSG00000037241.7	153	154
ENSG00000037280.16	567	572
ENSG00000037474.15	2901	2909
ENSG00000037637.11	3027	3032
ENSG00000037749.12	672	675
ENSG00000037757.14	485	492
ENSG00000037897.17	144	145
ENSG00000037965.6	0	1
ENSG00000038002.9	779	783
ENSG00000038210.14	1394	1396
ENSG00000038219.13	8774	8806
ENSG00000038274.17	3813	3824
ENSG00000038295.8	0	0
ENSG00000038358.15	2206	2213
ENSG00000038382.20	7345	7371
ENSG00000038427.16	108097	108517
ENSG00000038532.16	2500	2508
ENSG00000038945.15	404	402
ENSG00000039068.19	14	15
ENSG00000039123.16	3168	3179
ENSG00000039139.9	2	2
ENSG00000039319.17	2405	2408
ENSG00000039523.20	1885	1897
ENSG00000039537.14	0	0
ENSG00000039560.14	37	37
ENSG00000039600.11	1	1
ENSG00000039650.12	1144	1150
ENSG00000039987.7	12	12
ENSG00000040199.18	496	497
ENSG00000040275.17	969	972
ENSG00000040341.18	1831	1839
ENSG00000040487.13	680	685
ENSG00000040531.16	621	624
ENSG00000040608.14	161	162
ENSG00000040633.13	957	961
ENSG00000040731.10	0	0
ENSG00000040933.16	3873	3894
ENSG00000041353.10	432	432
ENSG00000041357.16	3695	3711
ENSG00000041515.16	13	13
ENSG00000041802.11	1496	1499
ENSG00000041880.14	173	174
ENSG00000041982.16	234	238
ENSG00000041988.15	175	177
ENSG00000042062.13	388	391
ENSG00000042088.14	1254	1261
ENSG00000042286.15	50	50
ENSG00000042304.12	0	0
ENSG00000042317.17	243	243
ENSG00000042429.12	570	567
ENSG00000042445.14	899	903
ENSG00000042493.16	1200	1204
ENSG00000042753.12	855	860
ENSG00000042781.14	17	16
ENSG00000042813.8	0	0
ENSG00000042832.12	89	89
ENSG00000042980.13	1565	1570
ENSG00000043039.7	0	0
ENSG00000043093.15	1898	1904
ENSG00000043143.20	2583	2597
ENSG00000043355.12	0	0
ENSG00000043462.13	5985	5997
ENSG00000043514.17	842	845
ENSG00000043591.6	195	196
ENSG00000044012.4	0	0
ENSG00000044090.10	836	846
ENSG00000044115.21	5591	5612
ENSG00000044446.12	2201	2214
ENSG00000044459.15	1190	1193
ENSG00000044524.11	3	3
ENSG00000044574.8	15396	15456
ENSG00000046604.13	4	4
ENSG00000046647.13	313	314
ENSG00000046651.15	1614	1618
ENSG00000046653.15	251	255
ENSG00000046774.10	1	1
ENSG00000046889.19	7	7
ENSG00000047056.16	1783	1795
ENSG00000047188.16	2839	2849
ENSG00000047230.15	809	815
ENSG00000047249.18	1003	1005
ENSG00000047315.17	4596	4604
ENSG00000047346.12	1391	1396
ENSG00000047365.12	2038	2043
ENSG00000047410.14	8616	8650
ENSG00000047457.14	234	235
ENSG00000047578.13	1467	1473
ENSG00000047579.20	693	694
ENSG00000047597.7	21	21
ENSG00000047617.15	0	0
ENSG00000047621.12	1128	1131
ENSG00000047634.15	17	20
ENSG00000047644.19	925	931
ENSG00000047648.23	24	24
ENSG00000047662.5	62	63
ENSG00000047849.21	6570	6602
ENSG00000047932.14	1716	1719
ENSG00000047936.11	0	0
ENSG00000048028.11	1288	1290
ENSG00000048052.22	3871	3885
ENSG00000048140.18	485	487
ENSG00000048162.21	355	358
ENSG00000048342.17	1235	1241
ENSG00000048392.12	1559	1564
ENSG00000048405.10	1901	1909
ENSG00000048462.11	150	151
ENSG00000048471.14	3400	3411
ENSG00000048540.15	90	90
ENSG00000048544.6	1450	1450
ENSG00000048545.16	7	7
ENSG00000048649.13	3558	3566
ENSG00000048707.15	6011	6034
ENSG00000048740.18	16409	16480
ENSG00000048828.17	12806	12854
ENSG00000048991.16	3269	3281
ENSG00000049089.15	481	483
ENSG00000049130.16	66	66
ENSG00000049167.15	1255	1260
ENSG00000049192.15	92	92
ENSG00000049239.13	4221	4243
ENSG00000049245.13	3432	3437
ENSG00000049246.14	40	40
ENSG00000049247.14	0	0
ENSG00000049249.9	20	20
ENSG00000049283.18	7	7
ENSG00000049323.16	170	175
ENSG00000049449.10	423	426
ENSG00000049540.18	26	28
ENSG00000049541.11	762	763
ENSG00000049618.24	8666	8692
ENSG00000049656.14	2396	2411
ENSG00000049759.19	177	180
ENSG00000049768.16	64	65
ENSG00000049769.14	41	42
ENSG00000049860.14	5460	5481
ENSG00000049883.15	679	681
ENSG00000050030.16	6	6
ENSG00000050130.18	1575	1580
ENSG00000050165.18	4	5
ENSG00000050327.15	7	8
ENSG00000050344.9	217	217
ENSG00000050393.11	934	940
ENSG00000050405.13	343	344
ENSG00000050426.16	2661	2672
ENSG00000050438.17	531	533
ENSG00000050555.19	43	43
ENSG00000050628.20	3	3
ENSG00000050730.16	3	2
ENSG00000050748.18	2103	2113
ENSG00000050767.17	181	185
ENSG00000050820.17	5	6
ENSG00000051009.11	3335	3350
ENSG00000051108.15	5667	5693
ENSG00000051128.19	791	795
ENSG00000051180.17	624	627
ENSG00000051341.14	2034	2039
ENSG00000051382.9	3899	3913
ENSG00000051523.11	7130	7185
ENSG00000051596.10	152	147
ENSG00000051620.11	1617	1624
ENSG00000051825.15	4157	4174
ENSG00000052126.14	985	1023
ENSG00000052344.16	36	36
ENSG00000052723.12	2050	2053
ENSG00000052749.14	6511	6543
ENSG00000052795.13	1412	1419
ENSG00000052802.13	522	523
ENSG00000052841.15	6228	6253
ENSG00000052850.8	14	14
ENSG00000053108.17	7	7
ENSG00000053254.16	4892	4904
ENSG00000053328.8	1	1
ENSG00000053371.12	922	927
ENSG00000053372.5	753	755
ENSG00000053438.11	135	137
ENSG00000053501.13	339	340
ENSG00000053524.12	26	25
ENSG00000053702.15	560	562
ENSG00000053747.17	21	20
ENSG00000053770.12	2201	2205
ENSG00000053900.11	1844	1850
ENSG00000053918.18	756	761
ENSG00000054116.12	995	999
ENSG00000054118.15	8072	8088
ENSG00000054148.18	342	344
ENSG00000054179.12	2	2
ENSG00000054219.11	1835	1837
ENSG00000054267.22	5089	5096
ENSG00000054277.14	285	286
ENSG00000054282.16	1666	1667
ENSG00000054356.14	0	0
ENSG00000054392.13	48	48
ENSG00000054523.18	4116	4133
ENSG00000054598.9	63	63
ENSG00000054611.14	1739	1749
ENSG00000054654.19	447	448
ENSG00000054690.14	30	31
ENSG00000054793.14	25	26
ENSG00000054796.13	0	0
ENSG00000054803.4	0	0
ENSG00000054938.16	3	3
ENSG00000054965.11	3895	3910
ENSG00000054967.13	2134	2150
ENSG00000054983.17	1459	1461
ENSG00000055044.11	2672	2688
ENSG00000055070.17	2424	2438
ENSG00000055118.16	56	56
ENSG00000055130.17	4203	4219
ENSG00000055147.19	910	918
ENSG00000055163.20	1416	1422
ENSG00000055208.19	6177	6195
ENSG00000055211.14	967	968
ENSG00000055332.18	3943	3962
ENSG00000055483.19	2761	2779
ENSG00000055609.19	13761	13807
ENSG00000055732.13	4	4
ENSG00000055813.6	0	0
ENSG00000055917.16	8628	8664
ENSG00000055950.16	394	396
ENSG00000055955.17	28	28
ENSG00000055957.11	21	22
ENSG00000056050.7	469	468
ENSG00000056097.16	5848	5872
ENSG00000056277.16	488	488
ENSG00000056291.17	0	0
ENSG00000056487.16	0	0
ENSG00000056558.11	325	326
ENSG00000056586.16	4000	4015
ENSG00000056736.10	123	125
ENSG00000056972.20	921	926
ENSG00000056998.20	4	4
ENSG00000057019.16	200	203
ENSG00000057149.16	0	0
ENSG00000057252.13	5771	5792
ENSG00000057294.15	3	3
ENSG00000057468.7	16	16
ENSG00000057593.14	0	0
ENSG00000057608.17	14800	14848
ENSG00000057657.17	552	555
ENSG00000057663.16	1086	1093
ENSG00000057704.13	495	497
ENSG00000057757.10	671	671
ENSG00000057935.14	358	358
ENSG00000058056.9	1388	1395
ENSG00000058063.16	4605	4618
ENSG00000058085.15	3	3
ENSG00000058091.17	474	475
ENSG00000058262.10	7243	7269
ENSG00000058272.19	7188	7205
ENSG00000058335.16	26	26
ENSG00000058404.20	4	4
ENSG00000058453.17	192	192
ENSG00000058600.16	1437	1438
ENSG00000058668.15	7536	7566
ENSG00000058673.17	84	84
ENSG00000058729.11	729	734
ENSG00000058799.15	807	811
ENSG00000058804.12	2481	2482
ENSG00000058866.15	3585	3601
ENSG00000059122.17	781	789
ENSG00000059145.19	812	816
ENSG00000059377.18	5683	5706
ENSG00000059378.13	1471	1478
ENSG00000059573.9	2192	2196
ENSG00000059588.10	3520	3531
ENSG00000059691.12	692	698
ENSG00000059728.11	4852	4874
ENSG00000059758.8	1256	1256
ENSG00000059769.20	293	295
ENSG00000059804.16	11181	11220
ENSG00000059915.17	28	28
ENSG00000060069.17	1783	1794
ENSG00000060138.13	6827	6863
ENSG00000060140.9	92	93
ENSG00000060237.18	15658	15719
ENSG00000060303.5	8	9
ENSG00000060339.14	5986	6005
ENSG00000060491.16	1971	1987
ENSG00000060558.4	1829	1844
ENSG00000060566.14	1	1
ENSG00000060642.11	490	492
ENSG00000060656.20	10	10
ENSG00000060688.13	1261	1266
ENSG00000060709.15	0	0
ENSG00000060718.22	2	2
ENSG00000060749.16	3572	3580
ENSG00000060762.19	852	858
ENSG00000060971.19	1221	1229
ENSG00000060982.15	6118	6145
ENSG00000061273.18	1575	1582
ENSG00000061337.15	11	12
ENSG00000061455.11	1	1
ENSG00000061492.12	0	0
ENSG00000061656.10	96	96
ENSG00000061676.15	30	31
ENSG00000061794.13	1413	1423
ENSG00000061918.14	429	431
ENSG00000061936.10	2480	2487
ENSG00000061938.20	4054	4066
ENSG00000061987.16	4606	4615
ENSG00000062038.14	3	3
ENSG00000062096.15	0	0
ENSG00000062194.16	4820	4837
ENSG00000062282.15	320	322
ENSG00000062370.17	21	21
ENSG00000062485.19	7614	7634
ENSG00000062524.16	640	646
ENSG00000062582.14	10	10
ENSG00000062598.18	2465	2477
ENSG00000062650.19	5567	5578
ENSG00000062716.13	8315	8352
ENSG00000062725.10	1920	1923
ENSG00000062822.15	1664	1671
ENSG00000063015.20	261	263
ENSG00000063046.18	14207	14227
ENSG00000063127.16	102	102
ENSG00000063169.11	802	809
ENSG00000063176.16	566	570
ENSG00000063177.13	8297	8321
ENSG00000063180.9	20	20
ENSG00000063241.8	582	585
ENSG00000063244.13	3879	3904
ENSG00000063245.15	2678	2706
ENSG00000063322.15	1538	1542
ENSG00000063438.19	12	12
ENSG00000063515.3	0	0
ENSG00000063587.15	706	711
ENSG00000063601.17	1745	1755
ENSG00000063660.9	157	158
ENSG00000063761.16	471	472
ENSG00000063854.13	446	451
ENSG00000063978.16	3296	3313
ENSG00000064012.22	3274	3287
ENSG00000064042.18	20	21
ENSG00000064102.15	729	731
ENSG00000064115.11	4360	4372
ENSG00000064195.7	3	3
ENSG00000064199.7	73	73
ENSG00000064201.16	1241	1240
ENSG00000064205.10	5	5
ENSG00000064218.5	0	0
ENSG00000064225.12	1909	1918
ENSG00000064270.13	4	4
ENSG00000064300.9	16	17
ENSG00000064309.14	17	17
ENSG00000064313.12	2327	2327
ENSG00000064393.16	8967	9000
ENSG00000064419.13	4173	4188
ENSG00000064489.23	16	16
ENSG00000064490.14	418	425
ENSG00000064545.15	280	280
ENSG00000064547.14	654	659
ENSG00000064601.20	4088	4114
ENSG00000064607.17	7725	7759
ENSG00000064651.14	1329	1334
ENSG00000064652.11	155	156
ENSG00000064655.19	12	12
ENSG00000064666.15	3958	3976
ENSG00000064687.13	2161	2170
ENSG00000064692.20	5	5
ENSG00000064703.12	857	858
ENSG00000064726.10	2909	2916
ENSG00000064763.11	1630	1633
ENSG00000064787.13	11	11
ENSG00000064835.11	1	1
ENSG00000064886.14	83	82
ENSG00000064932.16	2018	2025
ENSG00000064933.18	1291	1292
ENSG00000064961.19	1004	1010
ENSG00000064989.13	242	243
ENSG00000064995.18	858	858
ENSG00000064999.15	2125	2134
ENSG00000065000.19	5881	5911
ENSG00000065029.15	1325	1334
ENSG00000065054.14	296	297
ENSG00000065057.9	222	223
ENSG00000065060.17	2798	2817
ENSG00000065135.12	4905	4923
ENSG00000065150.21	7147	7175
ENSG00000065154.12	829	832
ENSG00000065183.16	1307	1312
ENSG00000065243.20	3019	3031
ENSG00000065268.11	668	670
ENSG00000065308.5	2156	2166
ENSG00000065320.9	241	242
ENSG00000065325.13	4	5
ENSG00000065328.17	881	887
ENSG00000065357.20	1861	1869
ENSG00000065361.16	6	7
ENSG00000065371.17	1	1
ENSG00000065413.20	6082	6103
ENSG00000065427.15	3899	3908
ENSG00000065457.10	1051	1049
ENSG00000065485.20	476	477
ENSG00000065491.8	544	547
ENSG00000065518.8	972	975
ENSG00000065526.12	10319	10360
ENSG00000065534.19	227	229
ENSG00000065548.18	3084	3095
ENSG00000065559.15	1271	1281
ENSG00000065600.13	1034	1034
ENSG00000065609.14	0	0
ENSG00000065613.15	4014	4030
ENSG00000065615.14	3546	3558
ENSG00000065618.21	26	27
ENSG00000065621.15	71	71
ENSG00000065665.21	746	749
ENSG00000065675.15	333	336
ENSG00000065717.15	11	13
ENSG00000065802.12	1257	1262
ENSG00000065809.13	7511	7532
ENSG00000065833.9	201	201
ENSG00000065882.16	6374	6409
ENSG00000065883.16	5776	5793
ENSG00000065911.13	2662	2673
ENSG00000065923.10	2903	2917
ENSG00000065970.9	1921	1923
ENSG00000065978.19	17121	17138
ENSG00000065989.16	785	790
ENSG00000066027.12	4177	4192
ENSG00000066032.18	2	2
ENSG00000066044.15	3145	3163
ENSG00000066056.14	160	160
ENSG00000066084.13	5181	5201
ENSG00000066117.15	1156	1160
ENSG00000066135.13	766	773
ENSG00000066136.20	2259	2269
ENSG00000066185.13	39	39
ENSG00000066230.12	86	86
ENSG00000066248.15	8	8
ENSG00000066279.18	3389	3406
ENSG00000066294.15	7883	7903
ENSG00000066322.15	1555	1562
ENSG00000066336.12	6561	6599
ENSG00000066379.15	156	156
ENSG00000066382.16	7	7
ENSG00000066405.13	12	12
ENSG00000066422.5	2733	2744
ENSG00000066427.24	3165	3173
ENSG00000066455.13	1433	1438
ENSG00000066468.23	10	9
ENSG00000066557.6	973	979
ENSG00000066583.12	593	597
ENSG00000066629.18	3	4
ENSG00000066651.20	356	361
ENSG00000066654.14	3288	3299
ENSG00000066697.15	145	146
ENSG00000066735.14	16	15
ENSG00000066739.12	2500	2513
ENSG00000066777.9	7313	7346
ENSG00000066813.14	3	5
ENSG00000066827.16	664	669
ENSG00000066855.16	877	879
ENSG00000066923.17	386	387
ENSG00000066926.12	855	859
ENSG00000066933.16	2936	2944
ENSG00000067048.17	5565	5581
ENSG00000067057.18	3117	3128
ENSG00000067064.11	1110	1111
ENSG00000067066.17	6879	6908
ENSG00000067082.15	26402	26506
ENSG00000067113.17	183	185
ENSG00000067141.17	36	38
ENSG00000067167.8	8176	8202
ENSG00000067177.15	7	7
ENSG00000067182.8	4710	4732
ENSG00000067191.16	812	819
ENSG00000067208.14	2638	2647
ENSG00000067221.14	154	157
ENSG00000067225.18	24884	25001
ENSG00000067248.10	1949	1960
ENSG00000067334.14	2056	2068
ENSG00000067365.15	1491	1498
ENSG00000067369.14	1888	1895
ENSG00000067445.21	2	2
ENSG00000067533.6	735	736
ENSG00000067560.13	24641	24748
ENSG00000067596.12	3651	3674
ENSG00000067601.8	93	96
ENSG00000067606.17	43	44
ENSG00000067646.12	1012	1017
ENSG00000067704.10	3448	3461
ENSG00000067715.14	0	0
ENSG00000067798.16	1	1
ENSG00000067829.19	1213	1216
ENSG00000067836.13	531	531
ENSG00000067840.12	12	12
ENSG00000067842.17	10	10
ENSG00000067900.8	7966	7998
ENSG00000067955.15	1862	1864
ENSG00000067992.16	2090	2104
ENSG00000068001.14	209	213
ENSG00000068024.17	4120	4131
ENSG00000068028.17	2243	2250
ENSG00000068078.20	24	24
ENSG00000068079.8	511	514
ENSG00000068097.15	954	956
ENSG00000068120.15	1355	1362
ENSG00000068137.15	143	143
ENSG00000068305.17	4383	4400
ENSG00000068308.14	1753	1755
ENSG00000068323.17	2015	2022
ENSG00000068354.16	430	432
ENSG00000068366.20	5695	5722
ENSG00000068383.19	363	363
ENSG00000068394.11	402	404
ENSG00000068400.13	3265	3282
ENSG00000068438.15	788	791
ENSG00000068489.13	3738	3752
ENSG00000068615.19	16	16
ENSG00000068650.18	9329	9365
ENSG00000068654.16	3674	3692
ENSG00000068697.7	3976	3991
ENSG00000068724.17	6400	6429
ENSG00000068745.15	1689	1698
ENSG00000068781.21	0	0
ENSG00000068784.13	1435	1437
ENSG00000068796.19	3379	3387
ENSG00000068831.19	4005	4028
ENSG00000068878.15	4352	4360
ENSG00000068885.15	479	483
ENSG00000068903.20	1513	1521
ENSG00000068912.14	1742	1743
ENSG00000068971.14	378	378
ENSG00000068976.14	76	77
ENSG00000068985.5	0	0
ENSG00000069011.16	1	1
ENSG00000069018.19	0	1
ENSG00000069020.18	868	868
ENSG00000069122.19	12	13
ENSG00000069188.17	569	573
ENSG00000069206.15	1	1
ENSG00000069248.12	2291	2299
ENSG00000069275.13	11759	11818
ENSG00000069329.18	7886	7905
ENSG00000069345.12	2191	2199
ENSG00000069399.15	809	812
ENSG00000069424.15	13415	13510
ENSG00000069431.11	23	24
ENSG00000069482.7	5	5
ENSG00000069493.15	1957	1964
ENSG00000069509.6	263	263
ENSG00000069535.14	0	0
ENSG00000069667.16	312	312
ENSG00000069696.7	63	63
ENSG00000069702.11	90	90
ENSG00000069764.10	28	29
ENSG00000069812.11	1	1
ENSG00000069849.11	3834	3846
ENSG00000069869.16	1072	1073
ENSG00000069943.10	1190	1195
ENSG00000069956.12	1758	1761
ENSG00000069966.19	296	296
ENSG00000069974.16	6716	6742
ENSG00000069998.12	1710	1720
ENSG00000070010.19	1201	1203
ENSG00000070018.9	1211	1216
ENSG00000070019.5	105	106
ENSG00000070031.4	21	21
ENSG00000070047.13	2736	2749
ENSG00000070061.16	2483	2489
ENSG00000070081.17	6160	6179
ENSG00000070087.14	39	40
ENSG00000070159.14	4	4
ENSG00000070182.21	48	49
ENSG00000070190.13	3746	3762
ENSG00000070193.5	0	0
ENSG00000070214.16	4536	4553
ENSG00000070269.14	907	912
ENSG00000070366.14	1642	1656
ENSG00000070367.16	3769	3780
ENSG00000070371.16	827	830
ENSG00000070388.11	14	15
ENSG00000070404.10	443	444
ENSG00000070413.20	3158	3174
ENSG00000070423.18	825	830
ENSG00000070444.15	1844	1853
ENSG00000070476.15	2429	2439
ENSG00000070495.15	777	782
ENSG00000070501.12	774	775
ENSG00000070526.15	3	4
ENSG00000070540.13	404	405
ENSG00000070601.10	2	2
ENSG00000070610.14	2250	2257
ENSG00000070614.15	5756	5788
ENSG00000070669.17	67	67
ENSG00000070718.12	486	486
ENSG00000070729.14	1	0
ENSG00000070731.11	64	64
ENSG00000070748.19	2	2
ENSG00000070756.17	106746	107049
ENSG00000070759.17	263	267
ENSG00000070761.8	769	772
ENSG00000070770.10	1703	1713
ENSG00000070778.13	29	29
ENSG00000070785.17	819	819
ENSG00000070808.16	0	0
ENSG00000070814.22	3153	3163
ENSG00000070831.17	10471	10495
ENSG00000070882.13	1607	1613
ENSG00000070886.12	0	0
ENSG00000070915.10	26	26
ENSG00000070950.10	1008	1015
ENSG00000070961.16	4960	4977
ENSG00000070985.13	2	2
ENSG00000071051.14	713	716
ENSG00000071054.16	6761	6781
ENSG00000071073.13	414	416
ENSG00000071082.11	10037	10058
ENSG00000071127.17	8575	8629
ENSG00000071189.21	2173	2179
ENSG00000071203.9	1	1
ENSG00000071205.12	23	23
ENSG00000071242.12	833	839
ENSG00000071243.16	727	728
ENSG00000071246.11	497	498
ENSG00000071282.12	49	49
ENSG00000071462.12	1124	1129
ENSG00000071537.14	6524	6547
ENSG00000071539.14	602	606
ENSG00000071553.18	3298	3311
ENSG00000071564.17	2185	2214
ENSG00000071575.11	333	338
ENSG00000071626.17	5403	5431
ENSG00000071655.18	1040	1048
ENSG00000071677.1	0	0
ENSG00000071794.16	939	943
ENSG00000071859.15	549	550
ENSG00000071889.17	546	548
ENSG00000071894.17	2777	2788
ENSG00000071909.19	2	2
ENSG00000071967.12	5087	5104
ENSG00000071991.9	0	1
ENSG00000071994.11	1725	1728
ENSG00000072041.17	1	1
ENSG00000072042.13	1269	1272
ENSG00000072062.15	3186	3203
ENSG00000072071.16	814	823
ENSG00000072080.11	0	0
ENSG00000072110.15	5584	5615
ENSG00000072121.17	3172	3179
ENSG00000072133.11	7	7
ENSG00000072134.15	356	365
ENSG00000072135.13	8898	8937
ENSG00000072163.20	17	17
ENSG00000072182.13	7	7
ENSG00000072195.15	12	11
ENSG00000072201.14	102	102
ENSG00000072210.19	1878	1891
ENSG00000072274.13	4203	4220
ENSG00000072310.17	1465	1477
ENSG00000072315.3	15	15
ENSG00000072364.13	4841	4857
ENSG00000072401.15	1935	1936
ENSG00000072415.10	1014	1014
ENSG00000072422.17	10	9
ENSG00000072501.19	9208	9245
ENSG00000072506.13	576	581
ENSG00000072518.21	4428	4442
ENSG00000072571.20	1497	1497
ENSG00000072609.18	3009	3017
ENSG00000072657.9	0	0
ENSG00000072682.19	94	94
ENSG00000072694.21	133	135
ENSG00000072736.19	4091	4107
ENSG00000072756.17	1183	1184
ENSG00000072778.20	4487	4502
ENSG00000072786.13	5951	5981
ENSG00000072803.17	2431	2439
ENSG00000072818.12	1909	1918
ENSG00000072832.15	8	9
ENSG00000072840.13	4	4
ENSG00000072849.11	1173	1176
ENSG00000072858.11	438	440
ENSG00000072864.16	1751	1761
ENSG00000072952.19	820	823
ENSG00000072954.7	56	57
ENSG00000072958.9	2859	2876
ENSG00000073008.15	18	18
ENSG00000073050.12	505	506
ENSG00000073060.16	2056	2070
ENSG00000073067.14	8	8
ENSG00000073111.14	1585	1594
ENSG00000073146.16	5	5
ENSG00000073150.14	53	53
ENSG00000073169.14	735	745
ENSG00000073282.14	4	4
ENSG00000073331.18	2011	2017
ENSG00000073350.14	301	304
ENSG00000073417.15	1654	1658
ENSG00000073464.13	8	8
ENSG00000073536.18	541	543
ENSG00000073578.17	304	306
ENSG00000073584.20	613	615
ENSG00000073598.6	5	5
ENSG00000073605.18	228	231
ENSG00000073614.13	6196	6216
ENSG00000073670.14	21	21
ENSG00000073711.11	122	123
ENSG00000073712.15	19	19
ENSG00000073734.10	3	3
ENSG00000073737.17	274	275
ENSG00000073754.6	15	15
ENSG00000073756.12	1466	1474
ENSG00000073792.16	4265	4281
ENSG00000073803.14	538	538
ENSG00000073849.16	5958	5984
ENSG00000073861.3	40	40
ENSG00000073905.8	7	8
ENSG00000073910.22	7426	7453
ENSG00000073921.18	12334	12376
ENSG00000073969.18	2702	2713
ENSG00000074047.22	4	3
ENSG00000074054.20	2895	2907
ENSG00000074071.15	531	537
ENSG00000074181.9	187	188
ENSG00000074201.9	3915	3925
ENSG00000074211.14	0	0
ENSG00000074219.14	10	10
ENSG00000074266.22	1040	1042
ENSG00000074276.10	57	59
ENSG00000074317.11	1	1
ENSG00000074319.13	1435	1441
ENSG00000074356.17	4088	4102
ENSG00000074370.18	5936	5982
ENSG00000074410.14	3	3
ENSG00000074416.14	167	167
ENSG00000074527.13	1	1
ENSG00000074582.15	464	465
ENSG00000074590.13	0	0
ENSG00000074603.19	4064	4076
ENSG00000074621.14	1367	1372
ENSG00000074657.14	80	81
ENSG00000074660.16	511	517
ENSG00000074695.6	5885	5913
ENSG00000074696.13	1463	1470
ENSG00000074706.13	1475	1482
ENSG00000074755.15	8307	8334
ENSG00000074771.4	0	0
ENSG00000074800.16	29128	29263
ENSG00000074803.20	0	0
ENSG00000074842.8	1493	1502
ENSG00000074855.11	460	464
ENSG00000074935.14	356	356
ENSG00000074964.17	1986	1993
ENSG00000074966.11	311	312
ENSG00000075035.10	1	2
ENSG00000075043.19	4	6
ENSG00000075073.15	55	56
ENSG00000075089.9	711	715
ENSG00000075131.10	448	447
ENSG00000075142.14	930	931
ENSG00000075151.21	8040	8071
ENSG00000075188.9	592	594
ENSG00000075213.11	21	22
ENSG00000075218.19	978	981
ENSG00000075223.14	1	1
ENSG00000075234.17	866	870
ENSG00000075239.14	1589	1596
ENSG00000075240.17	2057	2072
ENSG00000075275.18	81	81
ENSG00000075290.8	43	43
ENSG00000075292.19	5771	5787
ENSG00000075303.13	3302	3311
ENSG00000075336.12	463	465
ENSG00000075340.23	21	21
ENSG00000075388.4	1	2
ENSG00000075391.17	250	250
ENSG00000075399.14	469	470
ENSG00000075407.18	1587	1592
ENSG00000075413.19	6301	6335
ENSG00000075415.13	11892	11943
ENSG00000075420.13	7240	7265
ENSG00000075426.12	14564	14647
ENSG00000075429.9	2	3
ENSG00000075461.6	16	16
ENSG00000075539.15	5113	5127
ENSG00000075568.17	5126	5147
ENSG00000075618.18	2822	2838
ENSG00000075624.17	209860	210679
ENSG00000075643.6	6	6
ENSG00000075651.16	2643	2656
ENSG00000075673.12	0	0
ENSG00000075702.18	1043	1053
ENSG00000075711.21	3288	3293
ENSG00000075785.14	8065	8097
ENSG00000075790.12	80	80
ENSG00000075826.17	1963	1969
ENSG00000075856.12	1595	1599
ENSG00000075884.14	1958	1963
ENSG00000075886.11	97	97
ENSG00000075891.22	2	2
ENSG00000075914.13	473	475
ENSG00000075945.13	415	415
ENSG00000075975.17	1908	1918
ENSG00000076003.5	3792	3806
ENSG00000076043.11	258	259
ENSG00000076053.12	883	883
ENSG00000076067.13	1479	1494
ENSG00000076108.12	8667	8692
ENSG00000076201.15	2462	2476
ENSG00000076242.16	2012	2017
ENSG00000076248.11	1211	1220
ENSG00000076258.10	88	90
ENSG00000076321.11	1098	1103
ENSG00000076344.16	6	6
ENSG00000076351.13	21	21
ENSG00000076356.7	182	183
ENSG00000076382.17	1594	1606
ENSG00000076513.17	4270	4288
ENSG00000076554.15	116	116
ENSG00000076555.15	540	541
ENSG00000076604.15	465	472
ENSG00000076641.4	5087	5105
ENSG00000076650.7	572	576
ENSG00000076662.10	360	362
ENSG00000076685.19	3576	3587
ENSG00000076706.17	40	42
ENSG00000076716.9	0	0
ENSG00000076770.14	4121	4143
ENSG00000076826.10	14	14
ENSG00000076864.19	6	6
ENSG00000076924.12	1135	1147
ENSG00000076928.18	8253	8288
ENSG00000076944.16	2651	2673
ENSG00000076984.18	1146	1156
ENSG00000077009.13	3	4
ENSG00000077044.11	7850	7891
ENSG00000077063.11	0	0
ENSG00000077080.10	0	1
ENSG00000077092.19	28	28
ENSG00000077097.15	12288	12342
ENSG00000077147.16	8451	8484
ENSG00000077150.20	715	720
ENSG00000077152.11	259	259
ENSG00000077157.22	2218	2228
ENSG00000077232.18	5877	5889
ENSG00000077235.18	3790	3805
ENSG00000077238.14	2541	2561
ENSG00000077254.14	4112	4122
ENSG00000077264.15	2	1
ENSG00000077274.9	0	0
ENSG00000077279.19	0	0
ENSG00000077312.9	1300	1310
ENSG00000077327.16	3	3
ENSG00000077348.9	418	419
ENSG00000077380.16	3233	3234
ENSG00000077420.16	7530	7550
ENSG00000077454.16	1097	1105
ENSG00000077458.13	1834	1839
ENSG00000077463.15	322	323
ENSG00000077498.9	1	1
ENSG00000077514.9	1617	1626
ENSG00000077522.14	6	7
ENSG00000077549.19	9839	9887
ENSG00000077585.14	364	364
ENSG00000077616.11	100	100
ENSG00000077684.16	2250	2257
ENSG00000077713.19	1029	1032
ENSG00000077721.16	2247	2262
ENSG00000077782.21	1632	1639
ENSG00000077800.13	2	2
ENSG00000077935.17	154	155
ENSG00000077942.19	8	8
ENSG00000077943.8	127	128
ENSG00000077984.6	780	782
ENSG00000078018.20	4	4
ENSG00000078043.16	2064	2074
ENSG00000078053.17	133	132
ENSG00000078061.13	2485	2493
ENSG00000078070.13	1607	1613
ENSG00000078081.8	7	7
ENSG00000078098.14	1	1
ENSG00000078114.19	6	6
ENSG00000078124.12	3811	3822
ENSG00000078140.14	4476	4487
ENSG00000078142.13	2133	2137
ENSG00000078177.14	2299	2303
ENSG00000078237.7	620	625
ENSG00000078246.17	254	256
ENSG00000078269.15	450	453
ENSG00000078295.17	9	9
ENSG00000078304.19	4561	4571
ENSG00000078319.10	830	833
ENSG00000078328.22	3	2
ENSG00000078369.18	15413	15665
ENSG00000078399.19	23	23
ENSG00000078401.7	2	2
ENSG00000078403.17	3827	3841
ENSG00000078487.17	1055	1057
ENSG00000078549.15	1	1
ENSG00000078579.9	2	2
ENSG00000078589.13	127	127
ENSG00000078596.11	2746	2756
ENSG00000078618.22	7075	7095
ENSG00000078668.14	4275	4289
ENSG00000078674.18	6826	6845
ENSG00000078687.17	1129	1136
ENSG00000078699.22	1871	1882
ENSG00000078725.13	0	0
ENSG00000078747.16	5122	5134
ENSG00000078795.17	146	146
ENSG00000078804.13	310	311
ENSG00000078808.19	2198	2213
ENSG00000078814.17	352	355
ENSG00000078898.7	0	0
ENSG00000078900.15	42	42
ENSG00000078902.16	1688	1694
ENSG00000078967.13	345	346
ENSG00000079101.16	10	10
ENSG00000079102.16	11	11
ENSG00000079112.10	0	0
ENSG00000079134.12	2109	2111
ENSG00000079150.18	195	196
ENSG00000079156.17	5	5
ENSG00000079215.14	895	898
ENSG00000079246.16	13557	13609
ENSG00000079257.8	141	141
ENSG00000079263.19	236	237
ENSG00000079277.22	2523	2529
ENSG00000079308.19	1575	1586
ENSG00000079313.15	1500	1511
ENSG00000079332.15	2560	2574
ENSG00000079335.20	1314	1319
ENSG00000079337.16	84	85
ENSG00000079385.23	92	92
ENSG00000079387.14	637	639
ENSG00000079393.20	0	0
ENSG00000079432.7	4410	4449
ENSG00000079435.10	299	302
ENSG00000079459.13	4373	4382
ENSG00000079462.8	124	128
ENSG00000079482.13	402	402
ENSG00000079557.5	0	0
ENSG00000079616.13	1467	1474
ENSG00000079689.14	0	0
ENSG00000079691.18	659	660
ENSG00000079739.17	136	137
ENSG00000079785.16	2338	2347
ENSG00000079805.18	9783	9841
ENSG00000079819.19	3368	3377
ENSG00000079841.18	1	2
ENSG00000079931.15	17	17
ENSG00000079950.14	5812	5842
ENSG00000079974.18	385	384
ENSG00000079999.14	1254	1264
ENSG00000080007.8	101	101
ENSG00000080031.10	30	30
ENSG00000080166.16	0	1
ENSG00000080189.15	1927	1938
ENSG00000080200.10	1389	1392
ENSG00000080224.17	0	0
ENSG00000080293.10	2	2
ENSG00000080298.15	619	620
ENSG00000080345.18	6363	6382
ENSG00000080371.6	3319	3327
ENSG00000080493.18	6	7
ENSG00000080503.24	11129	11184
ENSG00000080511.5	4	2
ENSG00000080546.13	964	969
ENSG00000080561.14	26	26
ENSG00000080572.13	0	0
ENSG00000080573.7	34	35
ENSG00000080603.17	553	555
ENSG00000080608.10	1328	1330
ENSG00000080618.17	13	13
ENSG00000080644.16	8	8
ENSG00000080709.16	2	2
ENSG00000080802.19	1237	1245
ENSG00000080815.19	7104	7146
ENSG00000080819.9	1062	1070
ENSG00000080822.17	1582	1584
ENSG00000080823.23	252	254
ENSG00000080824.19	27977	28041
ENSG00000080839.12	3086	3097
ENSG00000080845.18	1464	1471
ENSG00000080854.16	494	498
ENSG00000080910.13	0	0
ENSG00000080947.15	319	321
ENSG00000080986.13	805	810
ENSG00000081014.11	1639	1643
ENSG00000081019.13	1609	1616
ENSG00000081026.19	98	101
ENSG00000081041.9	117	118
ENSG00000081051.8	0	0
ENSG00000081052.13	143	144
ENSG00000081059.20	439	442
ENSG00000081087.15	2069	2073
ENSG00000081138.14	2	3
ENSG00000081148.12	18	18
ENSG00000081154.12	3672	3685
ENSG00000081177.18	380	381
ENSG00000081181.8	76	76
ENSG00000081189.16	7257	7276
ENSG00000081237.20	30594	30665
ENSG00000081248.11	0	0
ENSG00000081277.13	0	2
ENSG00000081307.14	1349	1353
ENSG00000081320.11	14825	14882
ENSG00000081377.17	27	28
ENSG00000081386.12	544	546
ENSG00000081479.15	0	0
ENSG00000081665.14	2600	2610
ENSG00000081692.12	93	93
ENSG00000081721.12	425	427
ENSG00000081760.17	550	550
ENSG00000081791.9	3226	3244
ENSG00000081800.9	0	0
ENSG00000081803.16	30	30
ENSG00000081818.4	2	2
ENSG00000081842.18	0	0
ENSG00000081853.15	5	5
ENSG00000081870.12	659	661
ENSG00000081913.14	1359	1365
ENSG00000081923.15	2301	2304
ENSG00000081985.13	78	78
ENSG00000082014.17	475	480
ENSG00000082068.9	1164	1167
ENSG00000082074.19	14868	14924
ENSG00000082126.18	7	7
ENSG00000082146.13	659	659
ENSG00000082153.18	3350	3349
ENSG00000082175.15	1	1
ENSG00000082196.21	185	186
ENSG00000082212.13	6783	6809
ENSG00000082213.18	1286	1289
ENSG00000082258.13	3143	3152
ENSG00000082269.17	1377	1382
ENSG00000082293.13	22	22
ENSG00000082397.17	437	439
ENSG00000082438.17	901	902
ENSG00000082458.12	21	22
ENSG00000082482.14	1	1
ENSG00000082497.12	3	3
ENSG00000082512.15	766	769
ENSG00000082515.18	409	410
ENSG00000082516.9	1203	1206
ENSG00000082556.14	1	1
ENSG00000082641.16	2964	2982
ENSG00000082684.16	1	1
ENSG00000082701.17	4292	4310
ENSG00000082781.12	139	141
ENSG00000082805.20	3385	3395
ENSG00000082898.18	15297	15335
ENSG00000082929.8	0	0
ENSG00000082996.20	2552	2556
ENSG00000083067.23	2	4
ENSG00000083093.10	946	949
ENSG00000083097.14	1421	1422
ENSG00000083099.11	1017	1019
ENSG00000083123.15	553	555
ENSG00000083168.11	6663	6694
ENSG00000083223.18	3839	3852
ENSG00000083290.20	1811	1818
ENSG00000083307.12	7	6
ENSG00000083312.17	4738	4747
ENSG00000083444.17	2463	2481
ENSG00000083454.22	49	49
ENSG00000083457.12	421	422
ENSG00000083520.15	2603	2607
ENSG00000083535.16	1268	1272
ENSG00000083544.16	778	780
ENSG00000083622.8	0	0
ENSG00000083635.8	301	304
ENSG00000083642.19	3484	3496
ENSG00000083720.13	867	875
ENSG00000083750.13	458	460
ENSG00000083782.8	0	0
ENSG00000083799.18	3438	3447
ENSG00000083807.10	133	132
ENSG00000083812.12	394	399
ENSG00000083814.13	582	582
ENSG00000083817.9	85	85
ENSG00000083828.16	969	972
ENSG00000083838.16	127	129
ENSG00000083844.10	2754	2763
ENSG00000083845.9	8253	8284
ENSG00000083857.14	20	20
ENSG00000083896.13	3109	3118
ENSG00000083937.10	1223	1227
ENSG00000084070.12	9186	9223
ENSG00000084072.17	1667	1675
ENSG00000084073.10	2093	2103
ENSG00000084090.13	7666	7692
ENSG00000084092.7	1327	1336
ENSG00000084093.19	4998	5018
ENSG00000084110.11	1116	1122
ENSG00000084112.15	3286	3297
ENSG00000084207.18	3583	3602
ENSG00000084234.18	47342	47533
ENSG00000084444.14	261	263
ENSG00000084453.16	3	3
ENSG00000084463.8	3331	3344
ENSG00000084623.12	2807	2813
ENSG00000084628.10	1	1
ENSG00000084636.18	24	24
ENSG00000084652.16	3047	3060
ENSG00000084674.15	4	4
ENSG00000084676.15	5591	5613
ENSG00000084693.16	552	559
ENSG00000084710.14	5	5
ENSG00000084731.15	469	470
ENSG00000084733.11	8566	8600
ENSG00000084734.9	0	0
ENSG00000084754.12	10466	10493
ENSG00000084764.12	47	47
ENSG00000084774.14	3422	3436
ENSG00000085063.17	54	55
ENSG00000085117.12	947	947
ENSG00000085185.15	983	987
ENSG00000085224.23	9581	9619
ENSG00000085231.14	383	383
ENSG00000085265.11	20259	20351
ENSG00000085274.16	642	645
ENSG00000085276.19	20	20
ENSG00000085365.18	2448	2455
ENSG00000085377.15	1827	1830
ENSG00000085382.12	862	867
ENSG00000085415.16	2481	2487
ENSG00000085433.16	1180	1187
ENSG00000085449.15	2758	2768
ENSG00000085465.13	37	37
ENSG00000085491.17	3632	3645
ENSG00000085511.20	1784	1784
ENSG00000085514.16	1960	1963
ENSG00000085552.17	37	38
ENSG00000085563.15	39	39
ENSG00000085644.14	704	709
ENSG00000085662.14	878	878
ENSG00000085719.13	3241	3253
ENSG00000085721.13	1562	1565
ENSG00000085733.16	67	67
ENSG00000085741.13	10	10
ENSG00000085760.15	1645	1648
ENSG00000085788.14	1383	1389
ENSG00000085831.15	110	110
ENSG00000085832.17	5927	5951
ENSG00000085840.13	989	992
ENSG00000085871.9	1029	1036
ENSG00000085872.15	1210	1219
ENSG00000085978.22	1204	1209
ENSG00000085982.14	1406	1415
ENSG00000085998.14	647	647
ENSG00000085999.13	703	707
ENSG00000086015.22	1536	1540
ENSG00000086061.16	4473	4495
ENSG00000086062.13	4145	4161
ENSG00000086065.14	1349	1354
ENSG00000086102.19	2619	2628
ENSG00000086159.13	3	3
ENSG00000086189.10	470	469
ENSG00000086200.17	965	969
ENSG00000086205.18	11	11
ENSG00000086232.13	5164	5185
ENSG00000086288.12	901	904
ENSG00000086289.12	643	645
ENSG00000086300.16	2932	2936
ENSG00000086475.15	1196	1199
ENSG00000086504.17	542	544
ENSG00000086506.3	7	7
ENSG00000086544.3	267	267
ENSG00000086548.9	7	7
ENSG00000086570.12	373	375
ENSG00000086589.12	2690	2697
ENSG00000086598.11	7412	7449
ENSG00000086619.14	1061	1064
ENSG00000086666.19	2199	2205
ENSG00000086696.11	2	3
ENSG00000086712.13	1225	1229
ENSG00000086717.18	8	8
ENSG00000086730.17	3997	4014
ENSG00000086758.16	19330	19400
ENSG00000086827.9	742	751
ENSG00000086848.15	213	214
ENSG00000086967.10	8	8
ENSG00000086991.13	0	0
ENSG00000087008.16	699	705
ENSG00000087053.20	1622	1627
ENSG00000087074.8	5579	5611
ENSG00000087076.9	3	3
ENSG00000087077.14	302	302
ENSG00000087085.16	2	4
ENSG00000087086.15	29481	29600
ENSG00000087087.20	3062	3073
ENSG00000087088.20	1184	1188
ENSG00000087095.13	1384	1388
ENSG00000087111.21	2381	2391
ENSG00000087116.16	1842	1852
ENSG00000087128.10	0	0
ENSG00000087152.15	2826	2849
ENSG00000087157.19	1790	1803
ENSG00000087191.13	1502	1507
ENSG00000087206.17	1610	1620
ENSG00000087237.12	117	117
ENSG00000087245.13	742	744
ENSG00000087250.9	1	1
ENSG00000087253.13	3867	3887
ENSG00000087258.16	15	16
ENSG00000087263.17	1019	1024
ENSG00000087266.17	8357	8400
ENSG00000087269.16	1113	1123
ENSG00000087274.17	8760	8797
ENSG00000087299.12	405	408
ENSG00000087301.9	535	536
ENSG00000087302.9	2317	2321
ENSG00000087303.18	45	45
ENSG00000087338.5	2458	2465
ENSG00000087365.16	5313	5336
ENSG00000087448.11	1741	1747
ENSG00000087460.27	19794	19882
ENSG00000087470.18	5283	5300
ENSG00000087494.16	0	0
ENSG00000087495.17	74	74
ENSG00000087502.18	1497	1500
ENSG00000087510.7	1	1
ENSG00000087586.18	951	956
ENSG00000087589.16	1003	1005
ENSG00000087842.11	9	9
ENSG00000087884.14	139	139
ENSG00000087903.13	406	407
ENSG00000087995.16	505	506
ENSG00000088002.12	9	9
ENSG00000088035.18	747	749
ENSG00000088038.19	1763	1777
ENSG00000088053.11	218	219
ENSG00000088179.9	633	635
ENSG00000088205.13	3705	3716
ENSG00000088247.17	5529	5566
ENSG00000088256.9	262	267
ENSG00000088280.19	8	8
ENSG00000088298.13	1152	1159
ENSG00000088305.18	236	237
ENSG00000088320.4	1	1
ENSG00000088325.16	3221	3234
ENSG00000088340.17	229	230
ENSG00000088356.6	158	159
ENSG00000088367.23	15	15
ENSG00000088386.17	1	2
ENSG00000088387.19	71	72
ENSG00000088448.14	3937	3949
ENSG00000088451.11	489	492
ENSG00000088538.13	26	26
ENSG00000088543.15	54	54
ENSG00000088682.14	716	722
ENSG00000088726.16	5	5
ENSG00000088727.13	327	328
ENSG00000088756.13	0	0
ENSG00000088766.12	405	405
ENSG00000088782.5	0	0
ENSG00000088808.18	78	80
ENSG00000088812.18	3824	3839
ENSG00000088826.18	118	120
ENSG00000088827.12	300	303
ENSG00000088832.18	6464	6472
ENSG00000088833.17	2525	2534
ENSG00000088836.14	33	34
ENSG00000088854.12	3223	3232
ENSG00000088876.13	196	200
ENSG00000088881.21	8	8
ENSG00000088882.8	1449	1457
ENSG00000088888.18	11502	11552
ENSG00000088899.15	14	15
ENSG00000088926.14	1	0
ENSG00000088930.8	6685	6705
ENSG00000088970.16	579	580
ENSG00000088986.11	1928	1930
ENSG00000088992.18	84	84
ENSG00000089006.17	4468	4481
ENSG00000089009.15	19152	19157
ENSG00000089012.14	16	17
ENSG00000089022.14	2595	2610
ENSG00000089041.17	1886	1894
ENSG00000089048.14	1266	1272
ENSG00000089050.16	447	450
ENSG00000089053.13	7577	7605
ENSG00000089057.15	2909	2925
ENSG00000089060.11	1539	1551
ENSG00000089063.15	2465	2472
ENSG00000089091.16	121	122
ENSG00000089094.19	3557	3581
ENSG00000089101.19	11	11
ENSG00000089116.4	1	1
ENSG00000089123.16	272	276
ENSG00000089127.14	1668	1675
ENSG00000089154.11	6118	6145
ENSG00000089157.16	37490	37511
ENSG00000089159.16	2026	2029
ENSG00000089163.4	1	1
ENSG00000089169.15	202	205
ENSG00000089177.19	530	530
ENSG00000089195.15	880	886
ENSG00000089199.10	2	2
ENSG00000089220.5	2557	2568
ENSG00000089225.20	0	0
ENSG00000089234.16	1396	1401
ENSG00000089248.7	4222	4242
ENSG00000089250.19	4	4
ENSG00000089280.19	9640	9682
ENSG00000089289.16	1748	1756
ENSG00000089327.15	5381	5408
ENSG00000089335.21	896	899
ENSG00000089351.14	2873	2888
ENSG00000089356.18	0	1
ENSG00000089472.16	10	10
ENSG00000089486.17	946	951
ENSG00000089505.18	70	70
ENSG00000089558.9	6	8
ENSG00000089597.18	14877	14938
ENSG00000089639.11	5215	5250
ENSG00000089682.16	1066	1067
ENSG00000089685.15	762	772
ENSG00000089692.9	9	9
ENSG00000089693.11	1921	1927
ENSG00000089723.10	36	36
ENSG00000089737.17	2997	3008
ENSG00000089775.12	1077	1079
ENSG00000089818.18	1474	1485
ENSG00000089820.16	6362	6397
ENSG00000089847.12	29	31
ENSG00000089876.12	962	968
ENSG00000089902.10	5178	5197
ENSG00000089916.18	5280	5299
ENSG00000090006.18	685	691
ENSG00000090013.11	789	793
ENSG00000090020.11	1637	1642
ENSG00000090054.15	2583	2591
ENSG00000090060.18	10422	10455
ENSG00000090061.17	710	715
ENSG00000090097.22	33	33
ENSG00000090104.12	456	460
ENSG00000090238.12	842	847
ENSG00000090263.16	456	455
ENSG00000090266.13	496	500
ENSG00000090273.14	1383	1387
ENSG00000090316.16	1968	1978
ENSG00000090339.9	903	907
ENSG00000090372.15	2564	2591
ENSG00000090376.11	20843	20912
ENSG00000090382.7	281946	283185
ENSG00000090402.8	0	0
ENSG00000090432.7	515	516
ENSG00000090447.12	663	664
ENSG00000090470.15	1234	1242
ENSG00000090487.11	4337	4356
ENSG00000090512.12	1	1
ENSG00000090520.11	1382	1386
ENSG00000090530.10	12	12
ENSG00000090534.20	5	5
ENSG00000090539.15	10	9
ENSG00000090554.13	22	23
ENSG00000090565.17	638	641
ENSG00000090581.10	936	942
ENSG00000090612.22	717	720
ENSG00000090615.15	5173	5197
ENSG00000090621.15	7540	7581
ENSG00000090659.18	140	140
ENSG00000090661.12	229	232
ENSG00000090674.16	660	660
ENSG00000090686.16	4605	4615
ENSG00000090776.6	265	268
ENSG00000090857.14	3861	3877
ENSG00000090861.17	2883	2893
ENSG00000090863.12	10669	10709
ENSG00000090889.12	1029	1031
ENSG00000090905.19	3663	3682
ENSG00000090924.15	3124	3140
ENSG00000090932.11	2	2
ENSG00000090971.5	90	90
ENSG00000090975.13	684	688
ENSG00000090989.18	1623	1628
ENSG00000091009.8	1331	1333
ENSG00000091010.6	3	3
ENSG00000091039.17	7402	7422
ENSG00000091073.19	696	701
ENSG00000091106.19	2189	2195
ENSG00000091127.14	791	795
ENSG00000091128.13	0	1
ENSG00000091129.21	18	18
ENSG00000091136.15	403	403
ENSG00000091137.14	23	23
ENSG00000091138.13	7	7
ENSG00000091140.14	2610	2618
ENSG00000091157.14	1766	1772
ENSG00000091164.13	2013	2023
ENSG00000091181.20	59	59
ENSG00000091262.16	180	181
ENSG00000091317.8	9564	9587
ENSG00000091409.15	3222	3237
ENSG00000091428.18	36	37
ENSG00000091436.17	3475	3487
ENSG00000091482.8	0	0
ENSG00000091483.7	1482	1489
ENSG00000091490.11	1899	1907
ENSG00000091513.16	112	113
ENSG00000091527.16	9445	9471
ENSG00000091536.19	99	101
ENSG00000091542.9	2263	2274
ENSG00000091583.11	0	0
ENSG00000091592.16	9753	9798
ENSG00000091622.16	27	28
ENSG00000091640.8	716	719
ENSG00000091651.9	710	714
ENSG00000091656.19	7	7
ENSG00000091664.9	0	1
ENSG00000091704.10	1	1
ENSG00000091732.17	484	487
ENSG00000091831.24	62	62
ENSG00000091844.8	105	107
ENSG00000091879.14	211	212
ENSG00000091947.10	474	475
ENSG00000091972.18	694	695
ENSG00000091986.16	73	73
ENSG00000092009.10	1	1
ENSG00000092010.15	3232	3244
ENSG00000092020.10	1565	1570
ENSG00000092036.18	615	620
ENSG00000092051.17	74	74
ENSG00000092054.13	2	2
ENSG00000092067.6	139	141
ENSG00000092068.20	186	186
ENSG00000092094.11	1659	1664
ENSG00000092096.18	14	13
ENSG00000092098.17	96	96
ENSG00000092108.22	4417	4429
ENSG00000092140.16	1761	1766
ENSG00000092148.13	7362	7391
ENSG00000092199.18	14328	14349
ENSG00000092200.12	253	256
ENSG00000092201.10	6773	6795
ENSG00000092203.15	2157	2169
ENSG00000092208.17	318	320
ENSG00000092295.12	97	99
ENSG00000092330.18	1836	1842
ENSG00000092345.14	0	0
ENSG00000092377.15	0	0
ENSG00000092421.17	373	373
ENSG00000092439.16	4686	4703
ENSG00000092445.12	35	40
ENSG00000092470.12	1228	1232
ENSG00000092529.25	1517	1523
ENSG00000092531.10	984	990
ENSG00000092607.15	6	6
ENSG00000092621.13	226	229
ENSG00000092758.18	1	1
ENSG00000092820.18	3063	3079
ENSG00000092841.19	3733	3777
ENSG00000092847.13	6325	6355
ENSG00000092850.12	40	40
ENSG00000092853.14	2154	2160
ENSG00000092871.17	1187	1189
ENSG00000092929.12	5941	5971
ENSG00000092931.11	1200	1202
ENSG00000092964.18	6555	6580
ENSG00000092969.12	3	3
ENSG00000092978.11	689	692
ENSG00000093000.19	6111	6128
ENSG00000093009.11	610	613
ENSG00000093010.15	3228	3251
ENSG00000093072.18	23215	23313
ENSG00000093100.13	11	11
ENSG00000093134.15	262	262
ENSG00000093144.19	2574	2582
[truncated: 58,661 more rows]

## Sheet: 2839 Genome Conversions Simple
Genes	Published Counts	Original Fastq Reprocessed Counts
ENSG00000000003.15	4	5		CORRELATION:	0.999979
ENSG00000000005.6	0	0		RMSD:	45.778
ENSG00000000419.13	686	687
ENSG00000000457.14	988	992
ENSG00000000460.17	593	591
ENSG00000000938.13	967	975
ENSG00000000971.16	24	22
ENSG00000001036.14	728	729
ENSG00000001084.13	1910	1917
ENSG00000001167.14	2866	2872
ENSG00000001460.18	200	201
ENSG00000001461.17	2708	2690
ENSG00000001497.18	1957	1968
ENSG00000001561.7	429	432
ENSG00000001617.12	69	68
ENSG00000001626.16	1	1
ENSG00000001629.10	2605	2610
ENSG00000001630.17	54	54
ENSG00000001631.16	656	659
ENSG00000002016.18	1725	1734
ENSG00000002079.14	55	48
ENSG00000002330.14	115	115
ENSG00000002549.12	1291	1296
ENSG00000002586.20	7112	7131
ENSG00000002586.20_PAR_Y	0	0
ENSG00000002587.10	5	5
ENSG00000002726.21	30	30
ENSG00000002745.13	23	23
ENSG00000002746.15	2	2
ENSG00000002822.15	78	78
ENSG00000002834.18	5381	5414
ENSG00000002919.15	568	575
ENSG00000002933.9	0	0
ENSG00000003056.8	2569	2580
ENSG00000003096.14	127	127
ENSG00000003137.8	1	1
ENSG00000003147.19	772	774
ENSG00000003249.15	9	9
ENSG00000003393.15	2195	2207
ENSG00000003400.15	1847	1850
ENSG00000003402.20	8580	8607
ENSG00000003436.16	3610	3619
ENSG00000003509.16	547	546
ENSG00000003756.17	7808	7831
ENSG00000003987.14	473	476
ENSG00000003989.18	1	1
ENSG00000004059.11	836	842
ENSG00000004139.14	298	298
ENSG00000004142.12	1493	1503
ENSG00000004399.13	10656	10710
ENSG00000004455.17	7026	7058
ENSG00000004468.13	3767	3779
ENSG00000004478.8	6015	6035
ENSG00000004487.17	3710	3721
ENSG00000004534.15	4714	4735
ENSG00000004660.15	330	333
ENSG00000004700.16	914	918
ENSG00000004766.17	888	889
ENSG00000004776.13	2	2
ENSG00000004777.18	941	945
ENSG00000004779.10	460	462
ENSG00000004799.8	4	4
ENSG00000004809.14	1045	1049
ENSG00000004838.14	26	26
ENSG00000004846.16	1	2
ENSG00000004848.8	5	4
ENSG00000004864.14	1001	1002
ENSG00000004866.22	616	616
ENSG00000004897.12	2408	2418
ENSG00000004939.15	195	197
ENSG00000004948.16	0	0
ENSG00000004961.15	302	304
ENSG00000004975.12	977	982
ENSG00000005001.10	0	0
ENSG00000005007.13	2315	2334
ENSG00000005020.13	5256	5276
ENSG00000005022.6	4751	4770
ENSG00000005059.16	230	231
ENSG00000005073.6	147	147
ENSG00000005075.15	300	301
ENSG00000005100.13	1349	1331
ENSG00000005102.14	0	0
ENSG00000005108.16	4	4
ENSG00000005156.12	2823	2830
ENSG00000005175.10	1539	1542
ENSG00000005187.12	1385	1388
ENSG00000005189.20	1225	1230
ENSG00000005194.15	857	861
ENSG00000005206.17	2222	2237
ENSG00000005238.20	735	737
ENSG00000005243.10	2	2
ENSG00000005249.13	3430	3437
ENSG00000005302.19	1771	1777
ENSG00000005339.15	7162	7197
ENSG00000005379.17	5827	5852
ENSG00000005381.8	27159	27333
ENSG00000005421.9	2	2
ENSG00000005436.14	768	770
ENSG00000005448.17	198	198
ENSG00000005469.12	253	254
ENSG00000005471.19	10	11
ENSG00000005483.21	8299	8330
ENSG00000005486.17	555	557
ENSG00000005513.10	1	1
ENSG00000005700.15	3019	3023
ENSG00000005801.18	3459	3472
ENSG00000005810.18	12268	12311
ENSG00000005812.11	1266	1275
ENSG00000005844.19	3540	3557
ENSG00000005882.12	561	566
ENSG00000005884.18	159	160
ENSG00000005889.16	3852	3865
ENSG00000005893.16	7282	7302
ENSG00000005961.19	1696	1700
ENSG00000005981.13	0	0
ENSG00000006007.12	1621	1625
ENSG00000006015.18	462	466
ENSG00000006016.11	34	34
ENSG00000006025.12	983	985
ENSG00000006042.12	0	0
ENSG00000006047.13	1	1
ENSG00000006059.4	0	0
ENSG00000006062.17	498	500
ENSG00000006071.15	2	2
ENSG00000006116.4	1	2
ENSG00000006118.15	5	5
ENSG00000006125.18	9773	9809
ENSG00000006128.12	1	1
ENSG00000006194.10	983	985
ENSG00000006210.7	4	4
ENSG00000006282.21	708	711
ENSG00000006283.18	7	8
ENSG00000006327.14	9	9
ENSG00000006377.11	0	0
ENSG00000006432.15	19	21
ENSG00000006451.8	1891	1895
ENSG00000006453.14	102	102
ENSG00000006459.11	150	150
ENSG00000006468.14	0	0
ENSG00000006530.18	1412	1415
ENSG00000006534.16	1876	1880
ENSG00000006555.11	22	22
ENSG00000006576.16	1250	1256
ENSG00000006606.9	0	0
ENSG00000006607.14	910	913
ENSG00000006611.17	0	0
ENSG00000006625.18	329	330
ENSG00000006634.8	819	821
ENSG00000006638.13	50	51
ENSG00000006652.15	2076	2082
ENSG00000006659.13	0	0
ENSG00000006695.12	543	543
ENSG00000006704.11	31	32
ENSG00000006712.15	1211	1218
ENSG00000006715.16	2713	2716
ENSG00000006740.17	101	101
ENSG00000006744.19	2170	2185
ENSG00000006747.15	2	1
ENSG00000006756.16	2454	2471
ENSG00000006757.12	326	329
ENSG00000006788.14	1	1
ENSG00000006831.10	2523	2527
ENSG00000006837.12	49	49
ENSG00000007001.13	77	77
ENSG00000007038.11	1550	1557
ENSG00000007047.15	1291	1297
ENSG00000007062.12	9136	9166
ENSG00000007080.11	345	345
ENSG00000007129.18	158	162
ENSG00000007168.14	5846	5864
ENSG00000007171.18	8	8
ENSG00000007174.18	10	9
ENSG00000007202.15	9431	9473
ENSG00000007216.15	3	3
ENSG00000007237.19	5828	5858
ENSG00000007255.10	369	371
ENSG00000007264.15	750	759
ENSG00000007306.15	1	1
ENSG00000007312.13	159	160
ENSG00000007314.12	52	52
ENSG00000007341.19	1104	1105
ENSG00000007350.17	11	12
ENSG00000007372.24	27	27
ENSG00000007376.8	429	430
ENSG00000007384.15	282	285
ENSG00000007392.17	3158	3169
ENSG00000007402.12	27	27
ENSG00000007516.14	47	50
ENSG00000007520.4	259	263
ENSG00000007541.17	642	644
ENSG00000007545.16	888	890
ENSG00000007866.22	45	46
ENSG00000007908.16	11	12
ENSG00000007923.16	1053	1056
ENSG00000007933.13	2	2
ENSG00000007944.15	1037	1042
ENSG00000007952.18	15	15
ENSG00000007968.7	319	320
ENSG00000008018.9	1933	1941
ENSG00000008056.14	19	19
ENSG00000008083.14	6536	6562
ENSG00000008086.13	44	52
ENSG00000008118.10	9	0
ENSG00000008128.23	96	96
ENSG00000008130.15	1331	1338
ENSG00000008196.13	0	0
ENSG00000008197.5	0	0
ENSG00000008226.20	166	166
ENSG00000008256.16	698	703
ENSG00000008277.14	117	118
ENSG00000008282.9	5199	5220
ENSG00000008283.16	510	511
ENSG00000008294.21	3689	3705
ENSG00000008300.17	168	170
ENSG00000008311.15	6	6
ENSG00000008323.15	377	380
ENSG00000008324.12	394	396
ENSG00000008382.16	50	51
ENSG00000008394.13	3721	3734
ENSG00000008405.12	399	403
ENSG00000008438.5	28	29
ENSG00000008441.18	2123	2131
ENSG00000008513.16	4145	4164
ENSG00000008516.17	65	67
ENSG00000008517.18	58	59
ENSG00000008710.20	2180	2188
ENSG00000008735.14	7	8
ENSG00000008838.20	2322	2319
ENSG00000008853.17	341	342
ENSG00000008869.12	7480	7504
ENSG00000008952.17	4987	5000
ENSG00000008988.11	18848	18887
ENSG00000009307.16	17766	17833
ENSG00000009335.18	3535	3548
ENSG00000009413.16	5578	5603
ENSG00000009694.13	825	828
ENSG00000009709.12	1	1
ENSG00000009724.17	398	398
ENSG00000009765.15	0	0
ENSG00000009780.16	348	351
ENSG00000009790.15	2222	2227
ENSG00000009830.12	2088	1093
ENSG00000009844.16	1908	1918
ENSG00000009950.16	6	7
ENSG00000009954.11	4470	4489
ENSG00000010017.13	2298	2315
ENSG00000010030.14	2	2
ENSG00000010072.16	521	524
ENSG00000010165.20	1233	1238
ENSG00000010219.13	233	234
ENSG00000010244.19	11787	11821
ENSG00000010256.11	1957	1966
ENSG00000010270.14	1712	1721
ENSG00000010278.15	1733	1741
ENSG00000010282.15	0	0
ENSG00000010292.13	3863	3876
ENSG00000010295.20	924	932
ENSG00000010310.9	13	13
ENSG00000010318.21	596	596
ENSG00000010319.7	21	21
ENSG00000010322.16	3767	3778
ENSG00000010327.10	9177	9226
ENSG00000010361.14	448	451
ENSG00000010379.16	5	5
ENSG00000010404.18	1094	1101
ENSG00000010438.17	8	9
ENSG00000010539.12	246	249
ENSG00000010610.10	835	840
ENSG00000010626.15	397	397
ENSG00000010671.16	4970	4987
ENSG00000010704.18	29	29
ENSG00000010803.16	3427	3442
ENSG00000010810.17	1890	1895
ENSG00000010818.10	1009	1010
ENSG00000010932.17	10	10
ENSG00000011007.12	1480	1488
ENSG00000011009.11	600	602
ENSG00000011021.23	1494	1504
ENSG00000011028.14	1415	1418
ENSG00000011052.21	0	0
ENSG00000011083.9	1	1
ENSG00000011105.14	15	15
ENSG00000011114.15	2461	2473
ENSG00000011132.12	294	293
ENSG00000011143.19	619	621
ENSG00000011198.10	710	712
ENSG00000011201.12	4	0
ENSG00000011243.18	1153	1166
ENSG00000011258.16	3652	3660
ENSG00000011260.14	1368	1370
ENSG00000011275.19	2744	2755
ENSG00000011295.16	3489	3498
ENSG00000011304.22	7395	7435
ENSG00000011332.19	126	126
ENSG00000011347.10	1	1
ENSG00000011376.12	1485	1492
ENSG00000011405.13	2819	2822
ENSG00000011422.12	813	816
ENSG00000011426.11	1032	1032
ENSG00000011451.21	1550	1550
ENSG00000011454.18	3185	3195
ENSG00000011465.18	3	3
ENSG00000011478.13	540	542
ENSG00000011485.15	1387	1393
ENSG00000011523.14	2857	2869
ENSG00000011566.15	1069	1076
ENSG00000011590.14	112	112
ENSG00000011600.12	1207	1210
ENSG00000011638.11	408	408
ENSG00000011677.13	0	0
ENSG00000012048.23	2430	2432
ENSG00000012061.16	1323	1326
ENSG00000012124.17	97	97
ENSG00000012171.20	44	43
ENSG00000012174.12	872	874
ENSG00000012211.13	246	247
ENSG00000012223.13	31	31
ENSG00000012232.9	669	674
ENSG00000012504.15	0	0
ENSG00000012660.14	3207	3223
ENSG00000012779.11	503	505
ENSG00000012817.16	3	2
ENSG00000012822.16	2445	2461
ENSG00000012963.15	1249	1254
ENSG00000012983.11	1865	1869
ENSG00000013016.16	652	653
ENSG00000013275.8	1014	1016
ENSG00000013288.9	2053	2068
ENSG00000013293.6	1	1
ENSG00000013297.12	1	1
ENSG00000013306.16	1136	1139
ENSG00000013364.19	1201	1203
ENSG00000013374.16	2166	2173
ENSG00000013375.16	433	434
ENSG00000013392.8	18	18
ENSG00000013441.16	9056	9080
ENSG00000013503.10	316	318
ENSG00000013523.11	1595	1602
ENSG00000013561.18	784	787
ENSG00000013563.14	243	243
ENSG00000013573.17	953	960
ENSG00000013583.10	780	782
ENSG00000013588.9	4	5
ENSG00000013619.14	55	56
ENSG00000013725.14	118	119
ENSG00000013810.20	3563	3585
ENSG00000014123.10	1547	1550
ENSG00000014138.9	225	226
ENSG00000014164.7	1126	1138
ENSG00000014216.16	4892	4925
ENSG00000014257.16	281	281
ENSG00000014641.21	2358	2361
ENSG00000014824.14	2481	2492
ENSG00000014914.21	23	24
ENSG00000014919.13	1362	1367
ENSG00000015133.19	3818	3829
ENSG00000015153.15	1672	1680
ENSG00000015171.20	2683	2677
ENSG00000015285.11	2240	2251
ENSG00000015413.9	25	25
ENSG00000015475.19	1566	1572
ENSG00000015479.20	1857	1863
ENSG00000015520.15	6	5
ENSG00000015532.10	1167	1174
ENSG00000015568.13	3	1
ENSG00000015592.16	2	2
ENSG00000015676.18	2724	2733
ENSG00000016082.15	0	0
ENSG00000016391.11	2	2
ENSG00000016402.13	1	0
ENSG00000016490.16	0	0
ENSG00000016602.9	2	2
ENSG00000016864.18	1092	1096
ENSG00000017260.20	8569	8587
ENSG00000017427.17	1	1
ENSG00000017483.15	948	953
ENSG00000017797.13	4058	4070
ENSG00000018189.13	680	681
ENSG00000018236.15	4	4
ENSG00000018280.17	109	109
ENSG00000018408.15	16	17
ENSG00000018510.17	3932	3941
ENSG00000018607.7	1	1
ENSG00000018610.15	400	402
ENSG00000018625.15	0	0
ENSG00000018699.13	1381	1390
ENSG00000018869.17	83	83
ENSG00000019102.12	24	24
ENSG00000019144.19	63	65
ENSG00000019169.10	4	4
ENSG00000019186.10	1	1
ENSG00000019485.13	1205	1213
ENSG00000019505.8	1	1
ENSG00000019549.13	0	0
ENSG00000019582.15	25672	25793
ENSG00000019991.18	1953	1961
ENSG00000019995.6	964	969
ENSG00000020129.16	848	854
ENSG00000020181.18	100	99
ENSG00000020219.9	6	6
ENSG00000020256.20	657	661
ENSG00000020426.11	262	262
ENSG00000020577.14	28	29
ENSG00000020633.19	2265	2275
ENSG00000020922.13	3224	3230
ENSG00000021300.14	145	139
ENSG00000021355.13	13646	13685
ENSG00000021461.17	4	4
ENSG00000021488.13	6	6
ENSG00000021574.13	1836	1844
ENSG00000021645.20	3	4
ENSG00000021762.20	2210	2225
ENSG00000021776.11	2736	2741
ENSG00000021826.17	2	2
ENSG00000021852.13	0	0
ENSG00000022267.19	1217	1224
ENSG00000022277.13	1409	1419
ENSG00000022355.18	13	36
ENSG00000022556.16	932	935
ENSG00000022567.10	336	337
ENSG00000022840.16	4367	4378
ENSG00000022976.15	519	524
ENSG00000023041.11	1704	1707
ENSG00000023171.18	611	610
ENSG00000023191.17	1966	1977
ENSG00000023228.14	3602	3611
ENSG00000023287.13	3589	3606
ENSG00000023318.8	2354	2358
ENSG00000023330.15	989	992
ENSG00000023445.16	706	708
ENSG00000023516.9	3650	3667
ENSG00000023572.10	542	545
ENSG00000023608.5	298	300
ENSG00000023697.13	705	705
ENSG00000023734.11	2413	2421
ENSG00000023839.12	142	143
ENSG00000023892.11	2795	2806
ENSG00000023902.14	2297	2308
ENSG00000023909.10	554	554
ENSG00000024048.11	5191	5202
ENSG00000024422.12	229	231
ENSG00000024526.17	334	337
ENSG00000024862.18	715	721
ENSG00000025039.15	774	778
ENSG00000025156.13	357	358
ENSG00000025293.17	3310	3324
ENSG00000025423.11	6	6
ENSG00000025434.19	633	636
ENSG00000025708.14	162	162
ENSG00000025770.19	737	742
ENSG00000025772.8	895	897
ENSG00000025796.14	3616	3624
ENSG00000025800.14	3824	3838
ENSG00000026025.16	38332	38491
ENSG00000026036.22	171	171
ENSG00000026103.22	458	459
ENSG00000026297.16	2508	2520
ENSG00000026508.20	63251	63485
ENSG00000026559.14	1	2
ENSG00000026652.15	1439	1444
ENSG00000026751.17	66	66
ENSG00000026950.17	1043	1052
ENSG00000027001.10	298	300
ENSG00000027075.15	1054	1059
ENSG00000027644.5	4	4
ENSG00000027697.15	1449	1452
ENSG00000027847.14	768	769
ENSG00000027869.12	95	94
ENSG00000028116.18	858	859
ENSG00000028137.19	743	748
ENSG00000028203.18	2391	2399
ENSG00000028277.21	1445	1445
ENSG00000028310.18	1245	1250
ENSG00000028528.15	3703	3715
ENSG00000028839.10	264	266
ENSG00000029153.14	584	586
ENSG00000029363.17	11406	11429
ENSG00000029364.12	3424	3435
ENSG00000029534.21	1841	1845
ENSG00000029559.7	1	1
ENSG00000029639.11	455	455
ENSG00000029725.17	3112	3119
ENSG00000029993.15	581	582
ENSG00000030066.13	3719	3732
ENSG00000030110.13	739	740
ENSG00000030304.14	18	18
ENSG00000030419.16	548	549
ENSG00000030582.18	3170	3190
ENSG00000031003.10	4905	4918
ENSG00000031081.11	108	108
ENSG00000031691.7	290	290
ENSG00000031698.13	1612	1625
ENSG00000031823.14	1594	1605
ENSG00000032219.19	3570	3584
ENSG00000032389.13	750	754
ENSG00000032444.17	1164	1177
ENSG00000032742.18	676	681
ENSG00000033011.13	281	283
ENSG00000033030.15	1509	1514
ENSG00000033050.9	314	317
ENSG00000033100.16	2281	2298
ENSG00000033122.21	101	101
ENSG00000033170.17	1008	1011
ENSG00000033178.13	3109	3124
ENSG00000033327.13	2282	2291
ENSG00000033627.17	2833	2841
ENSG00000033800.14	3923	3941
ENSG00000033867.16	363	364
ENSG00000034053.14	117	116
ENSG00000034152.19	2340	2350
ENSG00000034239.11	0	0
ENSG00000034510.6	4179	4200
ENSG00000034533.12	487	488
ENSG00000034677.13	2064	2072
ENSG00000034693.15	616	619
ENSG00000034713.8	928	931
ENSG00000034971.17	0	0
ENSG00000035115.22	1097	1099
ENSG00000035141.8	1622	1633
ENSG00000035403.18	6407	6431
ENSG00000035499.13	503	506
ENSG00000035664.11	127	128
ENSG00000035681.9	4262	4271
ENSG00000035687.10	1698	1708
ENSG00000035720.8	677	678
ENSG00000035862.12	3133	3147
ENSG00000035928.16	2245	2251
ENSG00000036054.13	1557	1561
ENSG00000036257.13	3018	3029
ENSG00000036448.10	76	78
ENSG00000036473.8	0	0
ENSG00000036530.9	51	48
ENSG00000036549.13	4129	4141
ENSG00000036565.15	9	15
ENSG00000036672.16	10	10
ENSG00000036828.17	5	5
ENSG00000037042.9	187	187
ENSG00000037241.7	187	187
ENSG00000037280.16	39	39
ENSG00000037474.15	1716	1722
ENSG00000037637.11	2479	2487
ENSG00000037749.12	853	858
ENSG00000037757.14	496	497
ENSG00000037897.17	281	284
ENSG00000037965.6	3	2
ENSG00000038002.9	501	504
ENSG00000038210.14	1266	1274
ENSG00000038219.13	5799	5823
ENSG00000038274.17	2594	2599
ENSG00000038295.8	0	0
ENSG00000038358.15	2015	2028
ENSG00000038382.20	6593	6622
ENSG00000038427.16	676	678
ENSG00000038532.16	2712	2722
ENSG00000038945.15	21	21
ENSG00000039068.19	8	9
ENSG00000039123.16	3697	3709
ENSG00000039139.9	2	2
ENSG00000039319.17	1378	1382
ENSG00000039523.20	1614	1624
ENSG00000039537.14	0	0
ENSG00000039560.14	5	6
ENSG00000039600.11	0	0
ENSG00000039650.12	890	898
ENSG00000039987.7	23	25
ENSG00000040199.18	185	185
ENSG00000040275.17	644	644
ENSG00000040341.18	1488	1492
ENSG00000040487.13	533	537
ENSG00000040531.16	579	586
ENSG00000040608.14	315	321
ENSG00000040633.13	737	739
ENSG00000040731.10	9	9
ENSG00000040933.16	2749	2758
ENSG00000041353.10	4470	4487
ENSG00000041357.16	2869	2878
ENSG00000041515.16	1	2
ENSG00000041802.11	1802	1812
ENSG00000041880.14	272	272
ENSG00000041982.16	189	189
ENSG00000041988.15	155	156
ENSG00000042062.13	660	665
ENSG00000042088.14	875	875
ENSG00000042286.15	128	128
ENSG00000042304.12	0	0
ENSG00000042317.17	357	357
ENSG00000042429.12	986	991
ENSG00000042445.14	869	875
ENSG00000042493.16	2803	2811
ENSG00000042753.12	544	547
ENSG00000042781.14	11	11
ENSG00000042813.8	12	12
ENSG00000042832.12	35	36
ENSG00000042980.13	4946	4965
ENSG00000043039.7	1	1
ENSG00000043093.15	1925	1932
ENSG00000043143.20	4016	4039
ENSG00000043355.12	3	3
ENSG00000043462.13	5555	5582
ENSG00000043514.17	717	722
ENSG00000043591.6	216	217
ENSG00000044012.4	0	0
ENSG00000044090.10	909	912
ENSG00000044115.21	2649	2657
ENSG00000044446.12	2061	2071
ENSG00000044459.15	663	668
ENSG00000044524.11	0	0
ENSG00000044574.8	10690	10711
ENSG00000046604.13	2	4
ENSG00000046647.13	391	397
ENSG00000046651.15	1972	1978
ENSG00000046653.15	278	279
ENSG00000046774.10	0	0
ENSG00000046889.19	1	0
ENSG00000047056.16	1538	1543
ENSG00000047188.16	2153	2160
ENSG00000047230.15	1250	1257
ENSG00000047249.18	1240	1243
ENSG00000047315.17	3617	3624
ENSG00000047346.12	2038	2038
ENSG00000047365.12	1817	1823
ENSG00000047410.14	7434	7460
ENSG00000047457.14	281	281
ENSG00000047578.13	1183	1185
ENSG00000047579.20	688	690
ENSG00000047597.7	700	702
ENSG00000047617.15	11	11
ENSG00000047621.12	668	672
ENSG00000047634.15	153	28
ENSG00000047644.19	617	621
ENSG00000047648.23	260	260
ENSG00000047662.5	63	63
ENSG00000047849.21	5609	5630
ENSG00000047932.14	2129	2135
ENSG00000047936.11	1	1
ENSG00000048028.11	388	389
ENSG00000048052.22	1111	1116
ENSG00000048140.18	618	624
ENSG00000048162.21	558	562
ENSG00000048342.17	623	624
ENSG00000048392.12	1291	1294
ENSG00000048405.10	1851	1852
ENSG00000048462.11	71	71
ENSG00000048471.14	2243	2252
ENSG00000048540.15	66	66
ENSG00000048544.6	1069	1071
ENSG00000048545.16	2	2
ENSG00000048649.13	4139	4157
ENSG00000048707.15	5440	5456
ENSG00000048740.18	14256	14325
ENSG00000048828.17	6869	6895
ENSG00000048991.16	3687	3699
ENSG00000049089.15	220	219
ENSG00000049130.16	1	1
ENSG00000049167.15	1235	1234
ENSG00000049192.15	325	326
ENSG00000049239.13	3800	3817
ENSG00000049245.13	1586	1595
ENSG00000049246.14	9	8
ENSG00000049247.14	0	0
ENSG00000049249.9	14	14
ENSG00000049283.18	5	6
ENSG00000049323.16	1994	1997
ENSG00000049449.10	831	838
ENSG00000049540.18	205	208
ENSG00000049541.11	758	762
ENSG00000049618.24	18484	18570
ENSG00000049656.14	1696	1704
ENSG00000049759.19	83	84
ENSG00000049768.16	61	61
ENSG00000049769.14	83	83
ENSG00000049860.14	554	557
ENSG00000049883.15	937	943
ENSG00000050030.16	6	6
ENSG00000050130.18	1768	1777
ENSG00000050165.18	6	6
ENSG00000050327.15	39	37
ENSG00000050344.9	893	895
ENSG00000050393.11	1232	1239
ENSG00000050405.13	840	844
ENSG00000050426.16	2400	2409
ENSG00000050438.17	567	568
ENSG00000050555.19	10	11
ENSG00000050628.20	1	1
ENSG00000050730.16	2	2
ENSG00000050748.18	1967	1970
ENSG00000050767.17	410	410
ENSG00000050820.17	2	2
ENSG00000051009.11	1513	1519
ENSG00000051108.15	904	908
ENSG00000051128.19	303	305
ENSG00000051180.17	507	508
ENSG00000051341.14	1258	1266
ENSG00000051382.9	4437	4446
ENSG00000051523.11	2994	3013
ENSG00000051596.10	167	167
ENSG00000051620.11	1700	1704
ENSG00000051825.15	5427	5442
ENSG00000052126.14	1691	1698
ENSG00000052344.16	31	31
ENSG00000052723.12	2230	2239
ENSG00000052749.14	3230	3248
ENSG00000052795.13	449	450
ENSG00000052802.13	619	622
ENSG00000052841.15	8346	8372
ENSG00000052850.8	39	39
ENSG00000053108.17	11	11
ENSG00000053254.16	5226	5245
ENSG00000053328.8	12	12
ENSG00000053371.12	647	650
ENSG00000053372.5	888	892
ENSG00000053438.11	148	150
ENSG00000053501.13	568	571
ENSG00000053524.12	123	137
ENSG00000053702.15	661	664
ENSG00000053747.17	77	78
ENSG00000053770.12	1734	1741
ENSG00000053900.11	1774	1778
ENSG00000053918.18	195	196
ENSG00000054116.12	1007	1011
ENSG00000054118.15	5811	5832
ENSG00000054148.18	429	432
ENSG00000054179.12	3	3
ENSG00000054219.11	1559	1567
ENSG00000054267.22	5006	5032
ENSG00000054277.14	164	164
ENSG00000054282.16	4498	4503
ENSG00000054356.14	3	3
ENSG00000054392.13	405	407
ENSG00000054523.18	581	580
ENSG00000054598.9	686	689
ENSG00000054611.14	1200	1203
ENSG00000054654.19	188	187
ENSG00000054690.14	46	46
ENSG00000054793.14	188	189
ENSG00000054796.13	0	0
ENSG00000054803.4	0	0
ENSG00000054938.16	6	6
ENSG00000054965.11	2326	2333
ENSG00000054967.13	1150	1157
ENSG00000054983.17	1246	1252
ENSG00000055044.11	3466	3482
ENSG00000055070.17	2267	2276
ENSG00000055118.16	1573	1582
ENSG00000055130.17	1805	1812
ENSG00000055147.19	1065	1069
ENSG00000055163.20	1584	1591
ENSG00000055208.19	4549	4559
ENSG00000055211.14	789	790
ENSG00000055332.18	5795	5814
ENSG00000055483.19	2852	2885
ENSG00000055609.19	13716	13761
ENSG00000055732.13	2	2
ENSG00000055813.6	0	0
ENSG00000055917.16	8109	8138
ENSG00000055950.16	405	405
ENSG00000055955.17	21	21
ENSG00000055957.11	5	5
ENSG00000056050.7	423	426
ENSG00000056097.16	4896	4907
ENSG00000056277.16	559	560
ENSG00000056291.17	0	0
ENSG00000056487.16	3	2
ENSG00000056558.11	154	154
ENSG00000056586.16	5797	5818
ENSG00000056736.10	145	145
ENSG00000056972.20	1689	1699
ENSG00000056998.20	22	22
ENSG00000057019.16	128	129
ENSG00000057149.16	0	0
ENSG00000057252.13	1323	1326
ENSG00000057294.15	1	1
ENSG00000057468.7	15	15
ENSG00000057593.14	1	1
ENSG00000057608.17	11703	11741
ENSG00000057657.17	74	75
ENSG00000057663.16	920	922
ENSG00000057704.13	12	11
ENSG00000057757.10	942	944
ENSG00000057935.14	118	118
ENSG00000058056.9	529	530
ENSG00000058063.16	997	998
ENSG00000058085.15	0	1
ENSG00000058091.17	367	369
ENSG00000058262.10	5010	5027
ENSG00000058272.19	5418	5433
ENSG00000058335.16	60	61
ENSG00000058404.20	8	8
ENSG00000058453.17	323	323
ENSG00000058600.16	1662	1664
ENSG00000058668.15	11860	11908
ENSG00000058673.17	73	73
ENSG00000058729.11	765	768
ENSG00000058799.15	586	588
ENSG00000058804.12	2110	2115
ENSG00000058866.15	1922	1936
ENSG00000059122.17	1776	1783
ENSG00000059145.19	697	701
ENSG00000059377.18	4293	4313
ENSG00000059378.13	967	974
ENSG00000059573.9	2305	2322
ENSG00000059588.10	11640	11668
ENSG00000059691.12	637	638
ENSG00000059728.11	3050	3062
ENSG00000059758.8	2211	2214
ENSG00000059769.20	344	344
ENSG00000059804.16	3386	3397
ENSG00000059915.17	35	35
ENSG00000060069.17	1190	1194
ENSG00000060138.13	4676	4689
ENSG00000060140.9	56	56
ENSG00000060237.18	15316	15383
ENSG00000060303.5	10	11
ENSG00000060339.14	5617	5627
ENSG00000060491.16	966	969
ENSG00000060558.4	3564	3585
ENSG00000060566.14	1	1
ENSG00000060642.11	1220	1224
ENSG00000060656.20	4	5
ENSG00000060688.13	1090	1097
ENSG00000060709.15	1	1
ENSG00000060718.22	1	1
ENSG00000060749.16	3523	3527
ENSG00000060762.19	562	567
ENSG00000060971.19	874	882
ENSG00000060982.15	5019	5032
ENSG00000061273.18	3740	3761
ENSG00000061337.15	2	2
ENSG00000061455.11	3	3
ENSG00000061492.12	6	6
ENSG00000061656.10	88	87
ENSG00000061676.15	26	23
ENSG00000061794.13	1200	1203
ENSG00000061918.14	821	827
ENSG00000061936.10	2400	2414
ENSG00000061938.20	3262	3281
ENSG00000061987.16	5046	5061
ENSG00000062038.14	1	1
ENSG00000062096.15	1	1
ENSG00000062194.16	4850	4868
ENSG00000062282.15	17	16
ENSG00000062370.17	1	1
ENSG00000062485.19	6173	6183
ENSG00000062524.16	909	912
ENSG00000062582.14	28	29
ENSG00000062598.18	1483	1487
ENSG00000062650.19	4162	4181
ENSG00000062716.13	3780	3784
ENSG00000062725.10	2068	2078
ENSG00000062822.15	1220	1223
ENSG00000063015.20	409	410
ENSG00000063046.18	15510	15522
ENSG00000063127.16	132	132
ENSG00000063169.11	577	580
ENSG00000063176.16	326	327
ENSG00000063177.13	12340	12397
ENSG00000063180.9	28	28
ENSG00000063241.8	430	431
ENSG00000063244.13	3844	3870
ENSG00000063245.15	1698	1705
ENSG00000063322.15	1152	1161
ENSG00000063438.19	49	49
ENSG00000063515.3	0	0
ENSG00000063587.15	810	802
ENSG00000063601.17	1323	1329
ENSG00000063660.9	160	160
ENSG00000063761.16	331	334
ENSG00000063854.13	416	417
ENSG00000063978.16	2686	2695
ENSG00000064012.22	3957	3971
ENSG00000064042.18	1	2
ENSG00000064102.15	1962	1968
ENSG00000064115.11	11297	11329
ENSG00000064195.7	4	4
ENSG00000064199.7	31	31
ENSG00000064201.16	3064	3079
ENSG00000064205.10	8	8
ENSG00000064218.5	0	0
ENSG00000064225.12	823	826
ENSG00000064270.13	12	12
ENSG00000064300.9	9	9
ENSG00000064309.14	8	8
ENSG00000064313.12	2315	2326
ENSG00000064393.16	3650	3660
ENSG00000064419.13	3401	3414
ENSG00000064489.23	10	10
ENSG00000064490.14	425	424
ENSG00000064545.15	340	345
ENSG00000064547.14	523	526
ENSG00000064601.20	3983	3997
ENSG00000064607.17	7559	7605
ENSG00000064651.14	1043	1044
ENSG00000064652.11	61	61
ENSG00000064655.19	4	4
ENSG00000064666.15	743	747
ENSG00000064687.13	1632	1645
ENSG00000064692.20	4	4
ENSG00000064703.12	859	860
ENSG00000064726.10	2468	2479
ENSG00000064763.11	1866	1873
ENSG00000064787.13	10	3
ENSG00000064835.11	2	2
ENSG00000064886.14	74	74
ENSG00000064932.16	1538	1545
ENSG00000064933.18	1672	1679
ENSG00000064961.19	1010	1017
ENSG00000064989.13	707	708
ENSG00000064995.18	832	837
ENSG00000064999.15	2019	2029
ENSG00000065000.19	3445	3469
ENSG00000065029.15	1421	1428
ENSG00000065054.14	286	400
ENSG00000065057.9	238	241
ENSG00000065060.17	2904	2910
ENSG00000065135.12	3287	3293
ENSG00000065150.21	7265	7283
ENSG00000065154.12	556	561
ENSG00000065183.16	1248	1256
ENSG00000065243.20	3340	3349
ENSG00000065268.11	607	613
ENSG00000065308.5	1683	1697
ENSG00000065320.9	340	343
ENSG00000065325.13	5	5
ENSG00000065328.17	436	438
ENSG00000065357.20	2317	2327
ENSG00000065361.16	8	9
ENSG00000065371.17	0	0
ENSG00000065413.20	2968	2977
ENSG00000065427.15	3515	3529
ENSG00000065457.10	822	827
ENSG00000065485.20	633	635
ENSG00000065491.8	1085	1091
ENSG00000065518.8	837	844
ENSG00000065526.12	11092	11134
ENSG00000065534.19	507	511
ENSG00000065548.18	2573	2584
ENSG00000065559.15	1037	1045
ENSG00000065600.13	1028	1034
ENSG00000065609.14	3	3
ENSG00000065613.15	3394	3408
ENSG00000065615.14	2469	2477
ENSG00000065618.21	82	82
ENSG00000065621.15	110	110
ENSG00000065665.21	796	797
ENSG00000065675.15	1628	1636
ENSG00000065717.15	8	8
ENSG00000065802.12	886	891
ENSG00000065809.13	2054	2057
ENSG00000065833.9	85	85
ENSG00000065882.16	3457	3478
ENSG00000065883.16	6350	6375
ENSG00000065911.13	1342	1345
ENSG00000065923.10	4367	4385
ENSG00000065970.9	1613	1622
ENSG00000065978.19	9860	9865
ENSG00000065989.16	26	28
ENSG00000066027.12	3102	3114
ENSG00000066032.18	1	0
ENSG00000066044.15	2726	2743
ENSG00000066056.14	1000	1006
ENSG00000066084.13	4737	4757
ENSG00000066117.15	3022	3037
ENSG00000066135.13	1016	1020
ENSG00000066136.20	1587	1601
ENSG00000066185.13	43	43
ENSG00000066230.12	90	91
ENSG00000066248.15	12	12
ENSG00000066279.18	1958	1960
ENSG00000066294.15	6077	6097
ENSG00000066322.15	1259	1263
ENSG00000066336.12	2851	2874
ENSG00000066379.15	262	265
ENSG00000066382.16	0	1
ENSG00000066405.13	1	1
ENSG00000066422.5	3325	3336
ENSG00000066427.24	3158	3172
ENSG00000066455.13	872	875
ENSG00000066468.23	11	11
ENSG00000066557.6	1011	1015
ENSG00000066583.12	548	550
ENSG00000066629.18	3	4
ENSG00000066651.20	604	605
ENSG00000066654.14	2973	2982
ENSG00000066697.15	338	340
ENSG00000066735.14	72	72
ENSG00000066739.12	4587	4606
ENSG00000066777.9	5971	5998
ENSG00000066813.14	4	4
ENSG00000066827.16	572	577
ENSG00000066855.16	1075	1077
ENSG00000066923.17	396	396
ENSG00000066926.12	1662	1669
ENSG00000066933.16	3958	3969
ENSG00000067048.17	2	5
ENSG00000067057.18	4084	4104
ENSG00000067064.11	2006	2013
ENSG00000067066.17	5525	5536
ENSG00000067082.15	26255	26375
ENSG00000067113.17	381	381
ENSG00000067141.17	351	352
ENSG00000067167.8	5163	5182
ENSG00000067177.15	8	8
ENSG00000067182.8	3707	3718
ENSG00000067191.16	169	171
ENSG00000067208.14	318	319
ENSG00000067221.14	170	169
ENSG00000067225.18	9026	9062
ENSG00000067248.10	1643	1647
ENSG00000067334.14	2350	2359
ENSG00000067365.15	1128	1135
ENSG00000067369.14	3869	3886
ENSG00000067445.21	3	3
ENSG00000067533.6	1117	1121
ENSG00000067560.13	13958	14010
ENSG00000067596.12	2283	2289
ENSG00000067601.8	149	150
ENSG00000067606.17	64	64
ENSG00000067646.12	0	0
ENSG00000067704.10	2947	2956
ENSG00000067715.14	1	1
ENSG00000067798.16	3	4
ENSG00000067829.19	1042	1028
ENSG00000067836.13	253	253
ENSG00000067840.12	10	10
ENSG00000067842.17	14	9
ENSG00000067900.8	7076	7091
ENSG00000067955.15	2994	3006
ENSG00000067992.16	2307	2321
ENSG00000068001.14	388	168
ENSG00000068024.17	1134	1137
ENSG00000068028.17	2885	2900
ENSG00000068078.20	91	93
ENSG00000068079.8	474	475
ENSG00000068097.15	798	801
ENSG00000068120.15	1221	1227
ENSG00000068137.15	28	28
ENSG00000068305.17	3348	3359
ENSG00000068308.14	2045	2059
ENSG00000068323.17	1396	1400
ENSG00000068354.16	557	559
ENSG00000068366.20	3747	3752
ENSG00000068383.19	467	468
ENSG00000068394.11	382	384
ENSG00000068400.13	2130	2139
ENSG00000068438.15	706	708
ENSG00000068489.13	2240	2244
ENSG00000068615.19	7	5
ENSG00000068650.18	5242	5270
ENSG00000068654.16	3433	3452
ENSG00000068697.7	4369	4380
ENSG00000068724.17	2849	2866
ENSG00000068745.15	2696	2708
ENSG00000068781.21	2	2
ENSG00000068784.13	1572	1577
ENSG00000068796.19	3772	3782
ENSG00000068831.19	3818	3834
ENSG00000068878.15	4610	4622
ENSG00000068885.15	1491	1495
ENSG00000068903.20	1155	1161
ENSG00000068912.14	1241	1243
ENSG00000068971.14	212	212
ENSG00000068976.14	234	231
ENSG00000068985.5	0	0
ENSG00000069011.16	9	8
ENSG00000069018.19	0	1
ENSG00000069020.18	2894	2908
ENSG00000069122.19	3	3
ENSG00000069188.17	32	33
ENSG00000069206.15	0	0
ENSG00000069248.12	2095	2103
ENSG00000069275.13	9373	9401
ENSG00000069329.18	4897	4912
ENSG00000069345.12	1499	1498
ENSG00000069399.15	513	517
ENSG00000069424.15	12968	13044
ENSG00000069431.11	2	2
ENSG00000069482.7	0	0
ENSG00000069493.15	1127	1131
ENSG00000069509.6	296	296
ENSG00000069535.14	1	2
ENSG00000069667.16	504	509
ENSG00000069696.7	99	99
ENSG00000069702.11	47	47
ENSG00000069764.10	32	32
ENSG00000069812.11	4	4
ENSG00000069849.11	2329	2337
ENSG00000069869.16	2367	2366
ENSG00000069943.10	989	994
ENSG00000069956.12	1980	1981
ENSG00000069966.19	955	958
ENSG00000069974.16	1372	1380
ENSG00000069998.12	290	290
ENSG00000070010.19	1110	1118
ENSG00000070018.9	13	13
ENSG00000070019.5	0	0
ENSG00000070031.4	11	12
ENSG00000070047.13	1777	1790
ENSG00000070061.16	2904	2922
ENSG00000070081.17	10959	10976
ENSG00000070087.14	31	31
ENSG00000070159.14	1	1
ENSG00000070182.21	223	224
ENSG00000070190.13	915	920
ENSG00000070193.5	0	1
ENSG00000070214.16	2075	2077
ENSG00000070269.14	983	990
ENSG00000070366.14	1936	1937
ENSG00000070367.16	3007	3014
ENSG00000070371.16	664	671
ENSG00000070388.11	7	13
ENSG00000070404.10	323	326
ENSG00000070413.20	2239	2251
ENSG00000070423.18	700	703
ENSG00000070444.15	1439	1448
ENSG00000070476.15	2836	2854
ENSG00000070495.15	947	951
ENSG00000070501.12	828	832
ENSG00000070526.15	108	108
ENSG00000070540.13	109	109
ENSG00000070601.10	3	2
ENSG00000070610.14	1507	1510
ENSG00000070614.15	2631	2642
ENSG00000070669.17	81	81
ENSG00000070718.12	467	467
ENSG00000070729.14	2	2
ENSG00000070731.11	4	4
ENSG00000070748.19	2	2
ENSG00000070756.17	89356	89606
ENSG00000070759.17	305	307
ENSG00000070761.8	752	756
ENSG00000070770.10	1886	1893
ENSG00000070778.13	12	12
ENSG00000070785.17	631	632
ENSG00000070808.16	14	14
ENSG00000070814.22	3082	3100
ENSG00000070831.17	8598	8621
ENSG00000070882.13	1510	1516
ENSG00000070886.12	0	1
ENSG00000070915.10	3	4
ENSG00000070950.10	1136	1141
ENSG00000070961.16	3493	3506
ENSG00000070985.13	8	8
ENSG00000071051.14	930	938
ENSG00000071054.16	4671	4688
ENSG00000071073.13	988	990
ENSG00000071082.11	17702	17739
ENSG00000071127.17	5454	5480
ENSG00000071189.21	1800	1812
ENSG00000071203.9	0	0
ENSG00000071205.12	84	84
ENSG00000071242.12	355	359
ENSG00000071243.16	660	663
ENSG00000071246.11	441	447
ENSG00000071282.12	4	3
ENSG00000071462.12	1597	1600
ENSG00000071537.14	3726	3743
ENSG00000071539.14	417	418
ENSG00000071553.18	3150	3161
ENSG00000071564.17	2396	2418
ENSG00000071575.11	157	159
ENSG00000071626.17	3797	3820
ENSG00000071655.18	881	885
ENSG00000071677.1	0	0
ENSG00000071794.16	1182	1185
ENSG00000071859.15	312	314
ENSG00000071889.17	738	668
ENSG00000071894.17	4254	4277
ENSG00000071909.19	7	8
ENSG00000071967.12	2055	2063
ENSG00000071991.9	0	0
ENSG00000071994.11	1777	1782
ENSG00000072041.17	0	0
ENSG00000072042.13	1100	1104
ENSG00000072062.15	1144	1153
ENSG00000072071.16	457	461
ENSG00000072080.11	0	0
ENSG00000072110.15	6428	6462
ENSG00000072121.17	2679	2689
ENSG00000072133.11	2	1
ENSG00000072134.15	23	23
ENSG00000072135.13	2443	2456
ENSG00000072163.20	51	51
ENSG00000072182.13	3	4
ENSG00000072195.15	5	6
ENSG00000072201.14	364	365
ENSG00000072210.19	256	257
ENSG00000072274.13	10011	10037
ENSG00000072310.17	1781	1792
ENSG00000072315.3	56	56
ENSG00000072364.13	4849	4870
ENSG00000072401.15	360	360
ENSG00000072415.10	1341	1348
ENSG00000072422.17	557	558
ENSG00000072501.19	8065	8095
ENSG00000072506.13	457	460
ENSG00000072518.21	2932	2944
ENSG00000072571.20	560	563
ENSG00000072609.18	1085	1090
ENSG00000072657.9	1	1
ENSG00000072682.19	30	30
ENSG00000072694.21	27	28
ENSG00000072736.19	4536	4557
ENSG00000072756.17	1060	1063
ENSG00000072778.20	4038	4054
ENSG00000072786.13	7143	7175
ENSG00000072803.17	1955	1966
ENSG00000072818.12	2570	2583
ENSG00000072832.15	0	0
ENSG00000072840.13	2	2
ENSG00000072849.11	801	804
ENSG00000072858.11	460	464
ENSG00000072864.16	2341	2356
ENSG00000072952.19	65	65
ENSG00000072954.7	1	1
ENSG00000072958.9	1999	2011
ENSG00000073008.15	1003	1005
ENSG00000073050.12	708	712
ENSG00000073060.16	2513	2530
ENSG00000073067.14	18	18
ENSG00000073111.14	1735	1754
ENSG00000073146.16	5	4
ENSG00000073150.14	96	96
ENSG00000073169.14	518	522
ENSG00000073282.14	17	17
ENSG00000073331.18	2748	2758
ENSG00000073350.14	254	257
ENSG00000073417.15	760	762
ENSG00000073464.13	48	48
ENSG00000073536.18	819	821
ENSG00000073578.17	251	254
ENSG00000073584.20	588	589
ENSG00000073598.6	15	15
ENSG00000073605.18	407	408
ENSG00000073614.13	5172	5196
ENSG00000073670.14	99	99
ENSG00000073711.11	234	236
ENSG00000073712.15	15	15
ENSG00000073734.10	3	3
ENSG00000073737.17	168	168
ENSG00000073754.6	2	2
ENSG00000073756.12	1894	1899
ENSG00000073792.16	8040	8071
ENSG00000073803.14	529	456
ENSG00000073849.16	3763	3782
ENSG00000073861.3	25	25
ENSG00000073905.8	4	5
ENSG00000073910.22	3539	3555
ENSG00000073921.18	8377	8405
ENSG00000073969.18	1488	1494
ENSG00000074047.22	2	2
ENSG00000074054.20	3504	3516
ENSG00000074071.15	455	454
ENSG00000074181.9	70	193
ENSG00000074201.9	5007	5027
ENSG00000074211.14	0	0
ENSG00000074219.14	15	15
ENSG00000074266.22	781	783
ENSG00000074276.10	34	34
ENSG00000074317.11	0	0
ENSG00000074319.13	1227	1228
ENSG00000074356.17	4598	4627
ENSG00000074370.18	14669	14759
ENSG00000074410.14	3	3
ENSG00000074416.14	1653	1665
ENSG00000074527.13	3	3
ENSG00000074582.15	588	588
ENSG00000074590.13	1	1
ENSG00000074603.19	2789	2797
ENSG00000074621.14	1812	1820
ENSG00000074657.14	22	22
ENSG00000074660.16	1465	1476
ENSG00000074695.6	3974	3987
ENSG00000074696.13	2524	2530
ENSG00000074706.13	433	433
ENSG00000074755.15	5065	5094
ENSG00000074771.4	3	3
ENSG00000074800.16	27216	27353
ENSG00000074803.20	10	10
ENSG00000074842.8	716	716
ENSG00000074855.11	39	39
ENSG00000074935.14	818	819
ENSG00000074964.17	5	5
ENSG00000074966.11	1199	1203
ENSG00000075035.10	1	1
ENSG00000075043.19	5	7
ENSG00000075073.15	67	68
ENSG00000075089.9	630	632
ENSG00000075131.10	351	352
ENSG00000075142.14	1064	1068
ENSG00000075151.21	4821	4842
ENSG00000075188.9	457	460
ENSG00000075213.11	43	43
ENSG00000075218.19	409	412
ENSG00000075223.14	2	2
ENSG00000075234.17	764	765
ENSG00000075239.14	1244	1246
ENSG00000075240.17	2228	2249
ENSG00000075275.18	66	66
ENSG00000075290.8	52	52
ENSG00000075292.19	6935	6951
ENSG00000075303.13	1774	1774
ENSG00000075336.12	433	435
ENSG00000075340.23	279	283
ENSG00000075388.4	0	0
ENSG00000075391.17	438	442
ENSG00000075399.14	311	313
ENSG00000075407.18	1894	1897
ENSG00000075413.19	5805	5829
ENSG00000075415.13	10199	10224
ENSG00000075420.13	5687	5714
ENSG00000075426.12	6355	6381
ENSG00000075429.9	7	6
ENSG00000075461.6	3	4
ENSG00000075539.15	6964	6992
ENSG00000075568.17	5308	5325
ENSG00000075618.18	3066	3083
ENSG00000075624.17	68494	68756
ENSG00000075643.6	3	4
ENSG00000075651.16	2251	2260
ENSG00000075673.12	5	5
ENSG00000075702.18	702	703
ENSG00000075711.21	3455	3463
ENSG00000075785.14	6512	6537
ENSG00000075790.12	85	85
ENSG00000075826.17	2394	2408
ENSG00000075856.12	1086	1091
ENSG00000075884.14	3675	3684
ENSG00000075886.11	148	149
ENSG00000075891.22	1	2
ENSG00000075914.13	511	511
ENSG00000075945.13	941	943
ENSG00000075975.17	1669	1676
ENSG00000076003.5	2837	2845
ENSG00000076043.11	535	536
ENSG00000076053.12	880	885
ENSG00000076067.13	1821	1828
ENSG00000076108.12	8889	8922
ENSG00000076201.15	2591	2601
ENSG00000076242.16	1654	1659
ENSG00000076248.11	1159	1167
ENSG00000076258.10	283	283
ENSG00000076321.11	1061	1065
ENSG00000076344.16	9	9
ENSG00000076351.13	102	104
ENSG00000076356.7	149	150
ENSG00000076382.17	1035	1037
ENSG00000076513.17	3153	3164
ENSG00000076554.15	19	19
ENSG00000076555.15	651	654
ENSG00000076604.15	337	338
ENSG00000076641.4	2282	2287
ENSG00000076650.7	514	514
ENSG00000076662.10	436	438
ENSG00000076685.19	3462	3475
ENSG00000076706.17	34	34
ENSG00000076716.9	3	3
ENSG00000076770.14	4169	4184
ENSG00000076826.10	9	10
ENSG00000076864.19	43	45
ENSG00000076924.12	1346	1349
ENSG00000076928.18	6744	6783
ENSG00000076944.16	907	913
ENSG00000076984.18	1135	1145
ENSG00000077009.13	37	48
ENSG00000077044.11	3522	3533
ENSG00000077063.11	0	0
ENSG00000077080.10	52	52
ENSG00000077092.19	50	50
ENSG00000077097.15	17069	17106
ENSG00000077147.16	7432	7452
ENSG00000077150.20	417	361
ENSG00000077152.11	233	233
ENSG00000077157.22	3174	3186
ENSG00000077232.18	7148	7169
ENSG00000077235.18	3474	3489
ENSG00000077238.14	771	775
ENSG00000077254.14	3705	3714
ENSG00000077264.15	2	2
ENSG00000077274.9	0	0
ENSG00000077279.19	2	3
ENSG00000077312.9	1295	1303
ENSG00000077327.16	4	3
ENSG00000077348.9	712	717
ENSG00000077380.16	3265	3271
ENSG00000077420.16	4944	4967
ENSG00000077454.16	1041	1049
ENSG00000077458.13	1635	1638
ENSG00000077463.15	258	259
ENSG00000077498.9	0	0
ENSG00000077514.9	965	969
ENSG00000077522.14	3	3
ENSG00000077549.19	6309	6330
ENSG00000077585.14	72	72
ENSG00000077616.11	118	118
ENSG00000077684.16	2466	2479
ENSG00000077713.19	547	550
ENSG00000077721.16	1887	1893
ENSG00000077782.21	217	219
ENSG00000077800.13	5	6
ENSG00000077935.17	78	79
ENSG00000077942.19	3	3
ENSG00000077943.8	3	3
ENSG00000077984.6	1769	1773
ENSG00000078018.20	3	3
ENSG00000078043.16	2914	2926
ENSG00000078053.17	42	42
ENSG00000078061.13	2337	2347
ENSG00000078070.13	1757	1766
ENSG00000078081.8	4	4
ENSG00000078098.14	0	0
ENSG00000078114.19	113	9
ENSG00000078124.12	1841	1849
ENSG00000078140.14	4004	4023
ENSG00000078142.13	3909	3919
ENSG00000078177.14	4721	4739
ENSG00000078237.7	299	302
ENSG00000078246.17	374	381
ENSG00000078269.15	1478	1482
ENSG00000078295.17	2	3
ENSG00000078304.19	3646	3653
ENSG00000078319.10	875	876
ENSG00000078328.22	3	2
ENSG00000078369.18	9964	10172
ENSG00000078399.19	1454	1459
ENSG00000078401.7	9	9
ENSG00000078403.17	6164	6184
ENSG00000078487.17	274	274
ENSG00000078549.15	0	0
ENSG00000078579.9	3	3
ENSG00000078589.13	111	111
ENSG00000078596.11	1303	1308
ENSG00000078618.22	6351	6373
ENSG00000078668.14	2699	2705
ENSG00000078674.18	9343	9371
ENSG00000078687.17	989	996
ENSG00000078699.22	1934	1944
ENSG00000078725.13	0	0
ENSG00000078747.16	3296	3309
ENSG00000078795.17	443	443
ENSG00000078804.13	328	333
ENSG00000078808.19	1688	1698
ENSG00000078814.17	532	535
ENSG00000078898.7	1	1
ENSG00000078900.15	350	351
ENSG00000078902.16	829	839
ENSG00000078967.13	524	524
ENSG00000079101.16	5	5
ENSG00000079102.16	0	0
ENSG00000079112.10	1	1
ENSG00000079134.12	2508	2513
ENSG00000079150.18	232	233
ENSG00000079156.17	14	14
ENSG00000079215.14	88	88
ENSG00000079246.16	9560	9587
ENSG00000079257.8	614	621
ENSG00000079263.19	784	787
ENSG00000079277.22	1463	1470
ENSG00000079308.19	1868	1880
ENSG00000079313.15	1021	1029
ENSG00000079332.15	2151	2159
ENSG00000079335.20	1608	1611
ENSG00000079337.16	643	643
ENSG00000079385.23	184	185
ENSG00000079387.14	967	973
ENSG00000079393.20	2	2
ENSG00000079432.7	3051	3074
ENSG00000079435.10	367	369
ENSG00000079459.13	4988	5003
ENSG00000079462.8	175	177
ENSG00000079482.13	445	446
ENSG00000079557.5	1	1
ENSG00000079616.13	1109	1113
ENSG00000079689.14	1	2
ENSG00000079691.18	422	422
ENSG00000079739.17	1183	1192
ENSG00000079785.16	2860	2866
ENSG00000079805.18	7082	7082
ENSG00000079819.19	19	21
ENSG00000079841.18	3	4
ENSG00000079931.15	2	3
ENSG00000079950.14	2597	2605
ENSG00000079974.18	629	632
ENSG00000079999.14	1438	1444
ENSG00000080007.8	37	37
ENSG00000080031.10	59	59
ENSG00000080166.16	1	0
ENSG00000080189.15	1996	2003
ENSG00000080200.10	46	46
ENSG00000080224.17	2	2
ENSG00000080293.10	1	1
ENSG00000080298.15	1442	1452
ENSG00000080345.18	7219	7239
ENSG00000080371.6	2147	2155
ENSG00000080493.18	8	8
ENSG00000080503.24	11869	11908
ENSG00000080511.5	0	0
ENSG00000080546.13	1458	1460
ENSG00000080561.14	4	4
ENSG00000080572.13	0	0
ENSG00000080573.7	5	6
ENSG00000080603.17	458	461
ENSG00000080608.10	1188	1192
ENSG00000080618.17	54	55
ENSG00000080644.16	4	5
ENSG00000080709.16	3	3
ENSG00000080802.19	1626	1633
ENSG00000080815.19	4392	4408
ENSG00000080819.9	563	562
ENSG00000080822.17	1423	1427
ENSG00000080823.23	324	324
ENSG00000080824.19	38308	38386
ENSG00000080839.12	1281	1284
ENSG00000080845.18	1099	1106
ENSG00000080854.16	14	14
ENSG00000080910.13	0	0
ENSG00000080947.15	65	64
ENSG00000080986.13	469	470
ENSG00000081014.11	1323	1330
ENSG00000081019.13	1494	1496
ENSG00000081026.19	73	73
ENSG00000081041.9	1415	1418
ENSG00000081051.8	1	1
ENSG00000081052.13	94	95
ENSG00000081059.20	826	827
ENSG00000081087.15	821	824
ENSG00000081138.14	1	1
ENSG00000081148.12	87	87
ENSG00000081154.12	3784	3800
ENSG00000081177.18	877	877
ENSG00000081181.8	113	114
ENSG00000081189.16	6192	6212
ENSG00000081237.20	13103	13147
ENSG00000081248.11	0	0
ENSG00000081277.13	0	0
ENSG00000081307.14	1601	1611
ENSG00000081320.11	4247	4257
ENSG00000081377.17	20	20
ENSG00000081386.12	1020	1022
ENSG00000081479.15	11	11
ENSG00000081665.14	2414	2420
ENSG00000081692.12	109	110
ENSG00000081721.12	334	337
ENSG00000081760.17	860	864
ENSG00000081791.9	3178	3189
ENSG00000081800.9	0	0
ENSG00000081803.16	5	5
ENSG00000081818.4	0	0
ENSG00000081842.18	1	0
ENSG00000081853.15	3	3
ENSG00000081870.12	818	819
ENSG00000081913.14	4189	4207
ENSG00000081923.15	1330	1333
ENSG00000081985.13	161	162
ENSG00000082014.17	42	42
ENSG00000082068.9	1162	1168
ENSG00000082074.19	4332	4342
ENSG00000082126.18	15	15
ENSG00000082146.13	787	787
ENSG00000082153.18	3329	3332
ENSG00000082175.15	0	0
ENSG00000082196.21	332	335
ENSG00000082212.13	5065	5070
ENSG00000082213.18	935	937
ENSG00000082258.13	2912	2916
ENSG00000082269.17	889	891
ENSG00000082293.13	10	10
ENSG00000082397.17	9	9
ENSG00000082438.17	96	98
ENSG00000082458.12	10	11
ENSG00000082482.14	1	0
ENSG00000082497.12	1	0
ENSG00000082512.15	2191	2199
ENSG00000082515.18	482	486
ENSG00000082516.9	1067	1069
ENSG00000082556.14	1	1
ENSG00000082641.16	2715	2731
ENSG00000082684.16	8	8
ENSG00000082701.17	4599	4609
ENSG00000082781.12	117	118
ENSG00000082805.20	2499	2513
ENSG00000082898.18	13955	14001
ENSG00000082929.8	0	0
ENSG00000082996.20	1371	1377
ENSG00000083067.23	4	5
ENSG00000083093.10	552	554
ENSG00000083097.14	1764	1767
ENSG00000083099.11	1174	1178
ENSG00000083123.15	723	726
ENSG00000083168.11	6315	6346
ENSG00000083223.18	1788	1794
ENSG00000083290.20	283	284
ENSG00000083307.12	12	12
ENSG00000083312.17	4290	4302
ENSG00000083444.17	881	888
ENSG00000083454.22	150	150
ENSG00000083457.12	526	528
ENSG00000083520.15	2616	2622
ENSG00000083535.16	1621	1629
ENSG00000083544.16	762	764
ENSG00000083622.8	0	0
ENSG00000083635.8	291	291
ENSG00000083642.19	3158	3165
ENSG00000083720.13	315	316
ENSG00000083750.13	481	482
ENSG00000083782.8	0	0
ENSG00000083799.18	3755	3772
ENSG00000083807.10	310	312
ENSG00000083812.12	563	565
ENSG00000083814.13	905	911
ENSG00000083817.9	170	170
ENSG00000083828.16	2479	2491
ENSG00000083838.16	250	251
ENSG00000083844.10	2719	2732
ENSG00000083845.9	15914	15953
ENSG00000083857.14	2	2
ENSG00000083896.13	4340	4352
ENSG00000083937.10	904	909
ENSG00000084070.12	3116	3132
ENSG00000084072.17	1572	1580
ENSG00000084073.10	1358	1362
ENSG00000084090.13	4606	4629
ENSG00000084092.7	1598	1606
ENSG00000084093.19	5655	5673
ENSG00000084110.11	280	281
ENSG00000084112.15	3447	3456
ENSG00000084207.18	3162	3167
ENSG00000084234.18	12616	12670
ENSG00000084444.14	491	494
ENSG00000084453.16	1	1
ENSG00000084463.8	2575	2585
ENSG00000084623.12	3131	3144
ENSG00000084628.10	2	2
ENSG00000084636.18	5	5
ENSG00000084652.16	2471	2474
ENSG00000084674.15	1	1
ENSG00000084676.15	3999	4012
ENSG00000084693.16	1136	1143
ENSG00000084710.14	225	227
ENSG00000084731.15	690	692
ENSG00000084733.11	5477	5498
ENSG00000084734.9	2	2
ENSG00000084754.12	8273	8287
ENSG00000084764.12	17	17
ENSG00000084774.14	4259	4283
ENSG00000085063.17	297	298
ENSG00000085117.12	3089	3104
ENSG00000085185.15	1646	1657
ENSG00000085224.23	11673	11715
ENSG00000085231.14	417	419
ENSG00000085265.11	448	454
ENSG00000085274.16	773	775
ENSG00000085276.19	10	10
ENSG00000085365.18	2269	2279
ENSG00000085377.15	1174	1183
ENSG00000085382.12	848	853
ENSG00000085415.16	2672	2672
ENSG00000085433.16	530	532
ENSG00000085449.15	1381	1387
ENSG00000085465.13	86	86
ENSG00000085491.17	836	841
ENSG00000085511.20	1595	1604
ENSG00000085514.16	271	273
ENSG00000085552.17	57	57
ENSG00000085563.15	65	68
ENSG00000085644.14	504	506
ENSG00000085662.14	617	621
ENSG00000085719.13	1934	1938
ENSG00000085721.13	2225	2232
ENSG00000085733.16	63	63
ENSG00000085741.13	8	8
ENSG00000085760.15	1392	1402
ENSG00000085788.14	2288	2292
ENSG00000085831.15	99	99
ENSG00000085832.17	7892	7926
ENSG00000085840.13	755	758
ENSG00000085871.9	1209	1212
ENSG00000085872.15	1287	1283
ENSG00000085978.22	958	962
ENSG00000085982.14	2030	2034
ENSG00000085998.14	1139	1145
ENSG00000085999.13	708	714
ENSG00000086015.22	1097	1101
ENSG00000086061.16	5942	5952
ENSG00000086062.13	2097	2103
ENSG00000086065.14	1092	1093
ENSG00000086102.19	2794	2797
ENSG00000086159.13	9	9
ENSG00000086189.10	594	596
ENSG00000086200.17	1199	1200
ENSG00000086205.18	0	1
ENSG00000086232.13	5208	5225
ENSG00000086288.12	387	389
ENSG00000086289.12	1553	1562
ENSG00000086300.16	2041	2047
ENSG00000086475.15	840	841
ENSG00000086504.17	469	471
ENSG00000086506.3	28	28
ENSG00000086544.3	263	264
ENSG00000086548.9	50	50
ENSG00000086570.12	129	129
ENSG00000086589.12	3609	3626
ENSG00000086598.11	3674	3695
ENSG00000086619.14	680	681
ENSG00000086666.19	2105	2111
ENSG00000086696.11	86	84
ENSG00000086712.13	1554	1560
ENSG00000086717.18	3	3
ENSG00000086730.17	6137	6168
ENSG00000086758.16	20660	20745
ENSG00000086827.9	560	562
ENSG00000086848.15	455	456
ENSG00000086967.10	0	0
ENSG00000086991.13	0	0
ENSG00000087008.16	616	617
ENSG00000087053.20	2107	2113
ENSG00000087074.8	9232	9287
ENSG00000087076.9	1	1
ENSG00000087077.14	80	81
ENSG00000087085.16	1	1
ENSG00000087086.15	10669	10712
ENSG00000087087.20	2405	2417
ENSG00000087088.20	900	904
ENSG00000087095.13	2270	2278
ENSG00000087111.21	1894	1908
ENSG00000087116.16	8	8
ENSG00000087128.10	1	1
ENSG00000087152.15	2018	2026
ENSG00000087157.19	1952	1966
ENSG00000087191.13	1615	1620
ENSG00000087206.17	1565	1569
ENSG00000087237.12	10	10
ENSG00000087245.13	505	507
ENSG00000087250.9	3	3
ENSG00000087253.13	10000	10036
ENSG00000087258.16	6	7
ENSG00000087263.17	1178	1181
ENSG00000087266.17	4523	4552
ENSG00000087269.16	1245	1249
ENSG00000087274.17	7629	7670
ENSG00000087299.12	432	433
ENSG00000087301.9	749	752
ENSG00000087302.9	2676	2681
ENSG00000087303.18	91	92
ENSG00000087338.5	2357	2366
ENSG00000087365.16	4532	4546
ENSG00000087448.11	1692	1693
ENSG00000087460.27	24674	24787
ENSG00000087470.18	5157	5171
ENSG00000087494.16	2	2
ENSG00000087495.17	4	4
ENSG00000087502.18	1089	1093
ENSG00000087510.7	0	0
ENSG00000087586.18	317	318
ENSG00000087589.16	1172	1174
ENSG00000087842.11	17	17
ENSG00000087884.14	205	205
ENSG00000087903.13	1063	1069
ENSG00000087995.16	519	520
ENSG00000088002.12	57	57
ENSG00000088035.18	809	810
ENSG00000088038.19	1844	1854
ENSG00000088053.11	783	785
ENSG00000088179.9	1531	1534
ENSG00000088205.13	3120	3120
ENSG00000088247.17	4715	4736
ENSG00000088256.9	61	61
ENSG00000088280.19	2	2
ENSG00000088298.13	1058	1060
ENSG00000088305.18	2279	2287
ENSG00000088320.4	0	0
ENSG00000088325.16	2390	2401
ENSG00000088340.17	30	31
ENSG00000088356.6	408	410
ENSG00000088367.23	8	8
ENSG00000088386.17	4	4
ENSG00000088387.19	46	45
ENSG00000088448.14	4534	4562
ENSG00000088451.11	528	532
ENSG00000088538.13	41	41
ENSG00000088543.15	28	29
ENSG00000088682.14	727	731
ENSG00000088726.16	26	27
ENSG00000088727.13	500	504
ENSG00000088756.13	2	5
ENSG00000088766.12	219	221
ENSG00000088782.5	0	0
ENSG00000088808.18	31	31
ENSG00000088812.18	2594	2605
ENSG00000088826.18	198	200
ENSG00000088827.12	10	9
ENSG00000088832.18	4019	4038
ENSG00000088833.17	1653	1664
ENSG00000088836.14	36	36
ENSG00000088854.12	2268	2276
ENSG00000088876.13	264	266
ENSG00000088881.21	11	11
ENSG00000088882.8	5040	5068
ENSG00000088888.18	10594	10640
ENSG00000088899.15	34	34
ENSG00000088926.14	0	0
ENSG00000088930.8	5484	5496
ENSG00000088970.16	958	961
ENSG00000088986.11	2425	2432
ENSG00000088992.18	708	709
ENSG00000089006.17	4208	4216
ENSG00000089009.15	18342	18373
ENSG00000089012.14	16	16
ENSG00000089022.14	2377	2386
ENSG00000089041.17	883	891
ENSG00000089048.14	1119	1124
ENSG00000089050.16	418	419
ENSG00000089053.13	7302	7333
ENSG00000089057.15	2727	2738
ENSG00000089060.11	1281	1290
ENSG00000089063.15	1991	1996
ENSG00000089091.16	261	273
ENSG00000089094.19	2208	2220
ENSG00000089101.19	8	8
ENSG00000089116.4	1	2
ENSG00000089123.16	559	561
ENSG00000089127.14	382	383
ENSG00000089154.11	5612	5629
ENSG00000089157.16	39074	39036
ENSG00000089159.16	1350	1356
ENSG00000089163.4	31	31
ENSG00000089169.15	3	3
ENSG00000089177.19	377	379
ENSG00000089195.15	621	621
ENSG00000089199.10	8	8
ENSG00000089220.5	2713	2715
ENSG00000089225.20	2	2
ENSG00000089234.16	1488	1496
ENSG00000089248.7	2471	2481
ENSG00000089250.19	5	4
ENSG00000089280.19	9586	9628
ENSG00000089289.16	1742	1751
ENSG00000089327.15	5767	5785
ENSG00000089335.21	868	871
ENSG00000089351.14	2520	2529
ENSG00000089356.18	3	3
ENSG00000089472.16	24	24
ENSG00000089486.17	925	927
ENSG00000089505.18	127	128
ENSG00000089558.9	64	64
ENSG00000089597.18	12393	12443
ENSG00000089639.11	2506	2515
ENSG00000089682.16	1074	1075
ENSG00000089685.15	457	458
ENSG00000089692.9	151	151
ENSG00000089693.11	2561	2581
ENSG00000089723.10	190	191
ENSG00000089737.17	4205	4222
ENSG00000089775.12	1206	1205
ENSG00000089818.18	1470	1475
ENSG00000089820.16	4278	4313
ENSG00000089847.12	20	20
ENSG00000089876.12	937	942
ENSG00000089902.10	4044	6492
ENSG00000089916.18	7317	7338
ENSG00000090006.18	340	344
ENSG00000090013.11	467	469
ENSG00000090020.11	1028	1034
ENSG00000090054.15	2002	2004
ENSG00000090060.18	10133	10156
ENSG00000090061.17	821	866
ENSG00000090097.22	26	27
ENSG00000090104.12	1113	1118
ENSG00000090238.12	976	984
ENSG00000090263.16	595	598
ENSG00000090266.13	649	650
ENSG00000090273.14	1271	1274
ENSG00000090316.16	1427	1439
ENSG00000090339.9	220	221
ENSG00000090372.15	1996	2005
ENSG00000090376.11	8558	8584
ENSG00000090382.7	3943	3962
ENSG00000090402.8	0	0
ENSG00000090432.7	479	483
ENSG00000090447.12	740	743
ENSG00000090470.15	1094	1100
ENSG00000090487.11	2191	2201
ENSG00000090512.12	0	1
ENSG00000090520.11	1252	1256
ENSG00000090530.10	5	5
ENSG00000090534.20	0	0
ENSG00000090539.15	4	5
ENSG00000090554.13	18	18
ENSG00000090565.17	665	668
ENSG00000090581.10	649	651
ENSG00000090612.22	902	905
ENSG00000090615.15	2902	2918
ENSG00000090621.15	5709	5731
ENSG00000090659.18	3	3
ENSG00000090661.12	495	499
ENSG00000090674.16	324	326
ENSG00000090686.16	5463	5478
ENSG00000090776.6	88	90
ENSG00000090857.14	2343	2352
ENSG00000090861.17	1898	1906
ENSG00000090863.12	6207	6234
ENSG00000090889.12	517	518
ENSG00000090905.19	3941	3958
ENSG00000090924.15	1188	1195
ENSG00000090932.11	0	0
ENSG00000090971.5	129	129
ENSG00000090975.13	1297	1304
ENSG00000090989.18	1777	1782
ENSG00000091009.8	1100	1101
ENSG00000091010.6	2	2
ENSG00000091039.17	5813	5825
ENSG00000091073.19	325	328
ENSG00000091106.19	140	139
ENSG00000091127.14	925	929
ENSG00000091128.13	3	3
ENSG00000091129.21	2	3
ENSG00000091136.15	643	643
ENSG00000091137.14	7	8
ENSG00000091138.13	3	3
ENSG00000091140.14	2596	2603
ENSG00000091157.14	967	968
ENSG00000091164.13	2364	2370
ENSG00000091181.20	142	143
ENSG00000091262.16	425	430
ENSG00000091317.8	4088	4107
ENSG00000091409.15	2514	2524
ENSG00000091428.18	19	19
ENSG00000091436.17	1213	1219
ENSG00000091482.8	0	0
ENSG00000091483.7	993	995
ENSG00000091490.11	1320	1330
ENSG00000091513.16	22	22
ENSG00000091527.16	7076	7106
ENSG00000091536.19	103	105
ENSG00000091542.9	1845	1852
ENSG00000091583.11	0	0
ENSG00000091592.16	2218	2230
ENSG00000091622.16	49	51
ENSG00000091640.8	771	774
ENSG00000091651.9	425	427
ENSG00000091656.19	2	3
ENSG00000091664.9	1	1
ENSG00000091704.10	11	11
ENSG00000091732.17	538	538
ENSG00000091831.24	68	68
ENSG00000091844.8	85	87
ENSG00000091879.14	666	670
ENSG00000091947.10	450	450
ENSG00000091972.18	2	2
ENSG00000091986.16	174	174
ENSG00000092009.10	8	8
ENSG00000092010.15	2974	2986
ENSG00000092020.10	927	930
ENSG00000092036.18	364	365
ENSG00000092051.17	96	98
ENSG00000092054.13	0	0
ENSG00000092067.6	153	154
ENSG00000092068.20	81	80
ENSG00000092094.11	1720	1726
ENSG00000092096.18	2	2
ENSG00000092098.17	78	78
ENSG00000092108.22	3965	3973
ENSG00000092140.16	1197	1202
ENSG00000092148.13	6348	6368
ENSG00000092199.18	13417	13439
ENSG00000092200.12	33	33
ENSG00000092201.10	5166	5174
ENSG00000092203.15	2336	2346
ENSG00000092208.17	274	277
ENSG00000092295.12	55	55
ENSG00000092330.18	1242	1246
ENSG00000092345.14	0	0
ENSG00000092377.15	0	0
ENSG00000092421.17	312	315
ENSG00000092439.16	6014	6027
ENSG00000092445.12	73	74
ENSG00000092470.12	684	685
ENSG00000092529.25	384	387
ENSG00000092531.10	773	776
ENSG00000092607.15	6	6
ENSG00000092621.13	951	958
ENSG00000092758.18	39	40
ENSG00000092820.18	1098	1103
ENSG00000092841.19	3540	3551
ENSG00000092847.13	3971	3984
ENSG00000092850.12	36	36
ENSG00000092853.14	981	984
ENSG00000092871.17	1036	1036
ENSG00000092929.12	5305	5329
ENSG00000092931.11	820	820
ENSG00000092964.18	1769	1775
ENSG00000092969.12	4	4
ENSG00000092978.11	722	726
ENSG00000093000.19	2922	2927
ENSG00000093009.11	481	483
ENSG00000093010.15	3613	3634
ENSG00000093072.18	1916	1920
ENSG00000093100.13	21	21
ENSG00000093134.15	10	10
ENSG00000093144.19	1572	1576
[truncated: 58,661 more rows]
